# Supplementary material for: A comprehensive data set of lake surface water temperature over the Tibetan Plateau derived from MODIS LST products 2001–2015
Source: Sci Data. 2017 Jul 25;4:170095. doi: 10.1038/sdata.2017.95 (PMC5525638; doi:10.1038/sdata.2017.95)
Supplement: Supplementary file 1 [file sdata201795-isa1.zip › i_Investigation.txt]

# Investigation File generated for Scientific Data with Investigation File Authoring Tool version 0.1.0 on 22/06/2017 - This metadata file is CC0
ONTOLOGY SOURCE REFERENCE
Term Source Name	GAZ	ENVO	UO	OBI	ERO
Term Source File	http://data.bioontology.org/ontologies/GAZ	http://data.bioontology.org/ontologies/ENVO	http://data.bioontology.org/ontologies/UO	http://data.bioontology.org/ontologies/OBI	http://data.bioontology.org/ontologies/ERO
Term Source Version	$Revision: 1.512 $	releases/2014-09-16	unknown	2014-08-18	2013-08-02
Term Source Description	Gazetteer	Environment Ontology	Units of Measurement Ontology	Ontology for Biomedical Investigations	Eagle-I Research Resource Ontology
INVESTIGATION
Investigation Identifier
Investigation Title
Investigation Description
Investigation Submission Date
Investigation Public Release Date
INVESTIGATION PUBLICATIONS
Investigation PubMed ID
Investigation Publication DOI
Investigation Publication Author List
Investigation Publication Title
Investigation Publication Status
Investigation Publication Status Term Accession Number
Investigation Publication Status Term Source REF
INVESTIGATION CONTACTS
Investigation Person Last Name
Investigation Person Mid Initials
Investigation Person First Name
Investigation Person Address
Investigation Person Phone
Investigation Person Fax
Investigation Person Email
Investigation Person Affiliation
Investigation Person Roles
Investigation Person Roles Term Accession Number
Investigation Person Roles Term Source REF
STUDY
Study Identifier	10.1038/sdata.2017.95
Study Title	A comprehensive data set of lake surface water temperature over the Tibetan Plateau derived from MODIS LST products 2001–2015
Study Submission Date	08/03/2017
Study Public Release Date	25/07/2017
Study Description	http://www.nature.com/articles/sdata201795#abstract
Study File Name	s_study_Hong.txt
Comment[Subject Keywords]	/;//;/
Comment[Manuscript Licence]	CC BY-4.0
Comment[Experimental Metadata Licence]	CC0
Comment[Supplementary Information File Name]	
Comment[Supplementary Information File Type]	x-zip-compressed
Comment[Supplementary Information File URL]	http://www.nature.com/articles/sdata201795#supplementary-information
Comment[Data Repository]	figshare
Comment[Data Record Accession]	doi:10.6084/m9.figshare.4975835
Comment[Data Record URI]	http://dx.doi.org/10.6084/m9.figshare.4975835
STUDY DESIGN DESCRIPTORS
Study Design Type	observation design	data integration objective
Study Design Type Term Accession Number	OBI:0300311	ERO:0100092
Study Design Type Term Source REF	OBI	ERO
STUDY PUBLICATIONS
Study PubMed ID
Study Publication DOI
Study Publication Author List
Study Publication Title
Study Publication Status
Study Publication Status Term Accession Number
Study Publication Status Term Source REF
STUDY FACTORS
Study Factor Name	time of day
Study Factor Type	diurnal variation
Study Factor Type Term Accession Number	""
Study Factor Type Term Source REF	""
STUDY ASSAYS
Study Assay Measurement Type	temperature of water
Study Assay Measurement Type Term Accession Number	""
Study Assay Measurement Type Term Source REF	""
Study Assay Technology Type	remote sensing
Study Assay Technology Type Term Accession Number	""
Study Assay Technology Type Term Source REF	""
Study Assay Technology Platform	""
Study Assay File Name	a_assay_Hong.txt
STUDY PROTOCOLS
Study Protocol Name	MODIS LST product pre-processing	Lake boundary data processing	LSWT Deriving
Study Protocol Type	information processor function	information processor function	data transformation
Study Protocol Type Term Accession Number	OBI:0000392	OBI:0000392	OBI:0200000
Study Protocol Type Term Source REF	OBI	OBI	OBI
Study Protocol Description			
Study Protocol URI	""	""	""
Study Protocol Version			
Study Protocol Parameters Name	""	""	""
Study Protocol Parameters Name Term Accession Number	""	""	""
Study Protocol Parameters Name Term Source REF	""	""	""
Study Protocol Components Name	""	""	""
Study Protocol Components Type	""	""	""
Study Protocol Components Type Term Accession Number	""	""	""
Study Protocol Components Type Term Source REF	""	""	""
STUDY CONTACTS
Study Person Last Name	Wan	Li	Xie	Hong	Long	Zhao	Han	Cui	Liu	Wang	Yang
Study Person First Name	Wei	Huan	Hongjie	Yang	Di	Limin	Zhongying	Yaokui	Baojian	Cunguang	Wenting
Study Person Mid Initials											
Study Person Email	""	""	hongyang@tsinghua.edu.cn	Hongjie.Xie@utsa.edu	""	""	""	""	""	""	""
Study Person Phone											
Study Person Fax											
Study Person Address											
Study Person Affiliation	State Key Laboratory of Hydroscience and Engineering, Tsinghua University, Beijing 100084, China	State Key Laboratory of Hydroscience and Engineering, Tsinghua University, Beijing 100084, China	Department of Geological Sciences, University of Texas at San Antonio, San Antonio, Texas 78249, USA	State Key Laboratory of Hydroscience and Engineering, Tsinghua University, Beijing 100084, China	State Key Laboratory of Hydroscience and Engineering, Tsinghua University, Beijing 100084, China	Institute of Remote Sensing and Digital Earth, Chinese Academy of Sciences, Beijing 100101, China	State Key Laboratory of Hydroscience and Engineering, Tsinghua University, Beijing 100084, China	State Key Laboratory of Hydroscience and Engineering, Tsinghua University, Beijing 100084, China	School of Earth and Space Sciences, Peking University, Beijing 100871, China	State Key Laboratory of Hydroscience and Engineering, Tsinghua University, Beijing 100084, China	State Key Laboratory of Hydroscience and Engineering, Tsinghua University, Beijing 100084, China
Study Person Roles											
Study Person Roles Term Accession Number											
Study Person Roles Term Source REF											
Comment[Study Person ORCID]					0000-0001-9033-5039						
Comment[Funder]											
Comment[FundRef ID]											
Comment[Funder Term Source REF]											
Comment[Grant Identifier]											
