# Supplementary material for: A comprehensive data set of lake surface water temperature over the Tibetan Plateau derived from MODIS LST products 2001–2015
Source: Sci Data. 2017 Jul 25;4:170095. doi: 10.1038/sdata.2017.95 (PMC5525638; doi:10.1038/sdata.2017.95)
Supplement: Supplementary file 1 [file sdata201795-isa1.zip › s_study_Hong.txt]

Source Name	Characteristics[environment type]	Term Source REF	Term Accession Number	Characteristics[geographical location]	Term Source REF	Term Accession Number	Characteristics[latitude]	Unit	Term Source REF	Term Accession Number	Characteristics[longitude]	Unit	Term Source REF	Term Accession Number	Protocol REF	Protocol REF	Sample Name	Factor Value[time of day]
Earth Observing System Data and Information System	lake	ENVO	ENVO:00000020	Amu Darya	GAZ	GAZ:00250940	37.23	degree	UO	UO:0000185	74.18	degree	UO	UO:0000185	MODIS LST product pre-processing	Lake boundary data processing	Chaqmaqtin Lake	nighttime; daytime
Earth Observing System Data and Information System	lake	ENVO	ENVO:00000020	Amu Darya	GAZ	GAZ:00250940	39.06	degree	UO	UO:0000185	73.42	degree	UO	UO:0000185	MODIS LST product pre-processing	Lake boundary data processing	Karacul Lake	nighttime; daytime
Earth Observing System Data and Information System	lake	ENVO	ENVO:00000020	Amu Darya	GAZ	GAZ:00250940	37.44	degree	UO	UO:0000185	73.69	degree	UO	UO:0000185	MODIS LST product pre-processing	Lake boundary data processing	Saleikuli Lake	nighttime; daytime
Earth Observing System Data and Information System	lake	ENVO	ENVO:00000020	Amu Darya	GAZ	GAZ:00250940	38.26	degree	UO	UO:0000185	72.79	degree	UO	UO:0000185	MODIS LST product pre-processing	Lake boundary data processing	Sarezskoe Lake	nighttime; daytime
Earth Observing System Data and Information System	lake	ENVO	ENVO:00000020	Amu Darya	GAZ	GAZ:00250940	37.39	degree	UO	UO:0000185	71.34	degree	UO	UO:0000185	MODIS LST product pre-processing	Lake boundary data processing	Shiwa Lake	nighttime; daytime
Earth Observing System Data and Information System	lake	ENVO	ENVO:00000020	Amu Darya	GAZ	GAZ:00250940	37.76	degree	UO	UO:0000185	72.88	degree	UO	UO:0000185	MODIS LST product pre-processing	Lake boundary data processing	Yashilkul Lake	nighttime; daytime
Earth Observing System Data and Information System	lake	ENVO	ENVO:00000020	Brahmaputra River	GAZ	GAZ:00058164	29.63	degree	UO	UO:0000185	86.25	degree	UO	UO:0000185	MODIS LST product pre-processing	Lake boundary data processing	Amjog Co	nighttime; daytime
Earth Observing System Data and Information System	lake	ENVO	ENVO:00000020	Brahmaputra River	GAZ	GAZ:00058164	29.31	degree	UO	UO:0000185	87.19	degree	UO	UO:0000185	MODIS LST product pre-processing	Lake boundary data processing	Angrenjin Co	nighttime; daytime
Earth Observing System Data and Information System	lake	ENVO	ENVO:00000020	Brahmaputra River	GAZ	GAZ:00058164	28.79	degree	UO	UO:0000185	90.85	degree	UO	UO:0000185	MODIS LST product pre-processing	Lake boundary data processing	Bajiu Co	nighttime; daytime
Earth Observing System Data and Information System	lake	ENVO	ENVO:00000020	Brahmaputra River	GAZ	GAZ:00058164	28.95	degree	UO	UO:0000185	90.52	degree	UO	UO:0000185	MODIS LST product pre-processing	Lake boundary data processing	Chen Co	nighttime; daytime
Earth Observing System Data and Information System	lake	ENVO	ENVO:00000020	Brahmaputra River	GAZ	GAZ:00058164	28.23	degree	UO	UO:0000185	89.64	degree	UO	UO:0000185	MODIS LST product pre-processing	Lake boundary data processing	Chumba Yumco	nighttime; daytime
Earth Observing System Data and Information System	lake	ENVO	ENVO:00000020	Brahmaputra River	GAZ	GAZ:00058164	28.4	degree	UO	UO:0000185	88.23	degree	UO	UO:0000185	MODIS LST product pre-processing	Lake boundary data processing	Como Chamling	nighttime; daytime
Earth Observing System Data and Information System	lake	ENVO	ENVO:00000020	Brahmaputra River	GAZ	GAZ:00058164	29.12	degree	UO	UO:0000185	85.4	degree	UO	UO:0000185	MODIS LST product pre-processing	Lake boundary data processing	Cuochuolong	nighttime; daytime
Earth Observing System Data and Information System	lake	ENVO	ENVO:00000020	Brahmaputra River	GAZ	GAZ:00058164	29.65	degree	UO	UO:0000185	85.74	degree	UO	UO:0000185	MODIS LST product pre-processing	Lake boundary data processing	Dingjiamang Co	nighttime; daytime
Earth Observing System Data and Information System	lake	ENVO	ENVO:00000020	Brahmaputra River	GAZ	GAZ:00058164	28.14	degree	UO	UO:0000185	89.36	degree	UO	UO:0000185	MODIS LST product pre-processing	Lake boundary data processing	Duoqing Co	nighttime; daytime
Earth Observing System Data and Information System	lake	ENVO	ENVO:00000020	Brahmaputra River	GAZ	GAZ:00058164	29.01	degree	UO	UO:0000185	90.45	degree	UO	UO:0000185	MODIS LST product pre-processing	Lake boundary data processing	Kongmu Co	nighttime; daytime
Earth Observing System Data and Information System	lake	ENVO	ENVO:00000020	Brahmaputra River	GAZ	GAZ:00058164	28.72	degree	UO	UO:0000185	85.88	degree	UO	UO:0000185	MODIS LST product pre-processing	Lake boundary data processing	Langqiang Co	nighttime; daytime
Earth Observing System Data and Information System	lake	ENVO	ENVO:00000020	Brahmaputra River	GAZ	GAZ:00058164	28.3	degree	UO	UO:0000185	91.95	degree	UO	UO:0000185	MODIS LST product pre-processing	Lake boundary data processing	Nariyong Co	nighttime; daytime
Earth Observing System Data and Information System	lake	ENVO	ENVO:00000020	Brahmaputra River	GAZ	GAZ:00058164	30.02	degree	UO	UO:0000185	93.97	degree	UO	UO:0000185	MODIS LST product pre-processing	Lake boundary data processing	Pagsum Co	nighttime; daytime
Earth Observing System Data and Information System	lake	ENVO	ENVO:00000020	Brahmaputra River	GAZ	GAZ:00058164	28.89	degree	UO	UO:0000185	85.59	degree	UO	UO:0000185	MODIS LST product pre-processing	Lake boundary data processing	Paiku Co	nighttime; daytime
Earth Observing System Data and Information System	lake	ENVO	ENVO:00000020	Brahmaputra River	GAZ	GAZ:00058164	28.57	degree	UO	UO:0000185	90.39	degree	UO	UO:0000185	MODIS LST product pre-processing	Lake boundary data processing	Puma Yumco	nighttime; daytime
Earth Observing System Data and Information System	lake	ENVO	ENVO:00000020	Brahmaputra River	GAZ	GAZ:00058164	30.44	degree	UO	UO:0000185	84.06	degree	UO	UO:0000185	MODIS LST product pre-processing	Lake boundary data processing	Sengli Co	nighttime; daytime
Earth Observing System Data and Information System	lake	ENVO	ENVO:00000020	Brahmaputra River	GAZ	GAZ:00058164	28.95	degree	UO	UO:0000185	90.71	degree	UO	UO:0000185	MODIS LST product pre-processing	Lake boundary data processing	Yamzho Yumco	nighttime; daytime
Earth Observing System Data and Information System	lake	ENVO	ENVO:00000020	Hexi District	GAZ	GAZ:00026019	38.29	degree	UO	UO:0000185	97.59	degree	UO	UO:0000185	MODIS LST product pre-processing	Lake boundary data processing	Har Lake	nighttime; daytime
Earth Observing System Data and Information System	lake	ENVO	ENVO:00000020	Indus River	GAZ	GAZ:00248628	33.37	degree	UO	UO:0000185	80.55	degree	UO	UO:0000185	MODIS LST product pre-processing	Lake boundary data processing	Aiyong Co	nighttime; daytime
Earth Observing System Data and Information System	lake	ENVO	ENVO:00000020	Indus River	GAZ	GAZ:00248628	33.69	degree	UO	UO:0000185	79.21	degree	UO	UO:0000185	MODIS LST product pre-processing	Lake boundary data processing	Bangong Co	nighttime; daytime
Earth Observing System Data and Information System	lake	ENVO	ENVO:00000020	Indus River	GAZ	GAZ:00248628	30.64	degree	UO	UO:0000185	82.13	degree	UO	UO:0000185	MODIS LST product pre-processing	Lake boundary data processing	Kunggyu Co	nighttime; daytime
Earth Observing System Data and Information System	lake	ENVO	ENVO:00000020	Indus River	GAZ	GAZ:00248628	30.69	degree	UO	UO:0000185	81.23	degree	UO	UO:0000185	MODIS LST product pre-processing	Lake boundary data processing	Langa Co	nighttime; daytime
Earth Observing System Data and Information System	lake	ENVO	ENVO:00000020	Indus River	GAZ	GAZ:00248628	33.53	degree	UO	UO:0000185	78.91	degree	UO	UO:0000185	MODIS LST product pre-processing	Lake boundary data processing	Maindung Co	nighttime; daytime
Earth Observing System Data and Information System	lake	ENVO	ENVO:00000020	Indus River	GAZ	GAZ:00248628	30.68	degree	UO	UO:0000185	81.47	degree	UO	UO:0000185	MODIS LST product pre-processing	Lake boundary data processing	Mapam Yumco	nighttime; daytime
Earth Observing System Data and Information System	lake	ENVO	ENVO:00000020	Indus River	GAZ	GAZ:00248628	32.9	degree	UO	UO:0000185	78.31	degree	UO	UO:0000185	MODIS LST product pre-processing	Lake boundary data processing	Tso moriri	nighttime; daytime
Earth Observing System Data and Information System	lake	ENVO	ENVO:00000020	Indus River	GAZ	GAZ:00248628	31.58	degree	UO	UO:0000185	80.99	degree	UO	UO:0000185	MODIS LST product pre-processing	Lake boundary data processing	Xiasaer Co	nighttime; daytime
Earth Observing System Data and Information System	lake	ENVO	ENVO:00000020	Qaidam Basin	GAZ	GAZ:00057746	35.57	degree	UO	UO:0000185	97.12	degree	UO	UO:0000185	MODIS LST product pre-processing	Lake boundary data processing	Alake Lake	nighttime; daytime
Earth Observing System Data and Information System	lake	ENVO	ENVO:00000020	Qaidam Basin	GAZ	GAZ:00057746	35.43	degree	UO	UO:0000185	95.42	degree	UO	UO:0000185	MODIS LST product pre-processing	Lake boundary data processing	Cuolabaeeadong	nighttime; daytime
Earth Observing System Data and Information System	lake	ENVO	ENVO:00000020	Qaidam Basin	GAZ	GAZ:00057746	37.84	degree	UO	UO:0000185	95.24	degree	UO	UO:0000185	MODIS LST product pre-processing	Lake boundary data processing	Dachaidan Lake	nighttime; daytime
Earth Observing System Data and Information System	lake	ENVO	ENVO:00000020	Qaidam Basin	GAZ	GAZ:00057746	35.3	degree	UO	UO:0000185	98.55	degree	UO	UO:0000185	MODIS LST product pre-processing	Lake boundary data processing	Donggei Cuona Lake	nighttime; daytime
Earth Observing System Data and Information System	lake	ENVO	ENVO:00000020	Qaidam Basin	GAZ	GAZ:00057746	37.13	degree	UO	UO:0000185	97.55	degree	UO	UO:0000185	MODIS LST product pre-processing	Lake boundary data processing	Gahai1	nighttime; daytime
Earth Observing System Data and Information System	lake	ENVO	ENVO:00000020	Qaidam Basin	GAZ	GAZ:00057746	37.46	degree	UO	UO:0000185	92.77	degree	UO	UO:0000185	MODIS LST product pre-processing	Lake boundary data processing	Gansenquan Lake	nighttime; daytime
Earth Observing System Data and Information System	lake	ENVO	ENVO:00000020	Qaidam Basin	GAZ	GAZ:00057746	35.99	degree	UO	UO:0000185	93.26	degree	UO	UO:0000185	MODIS LST product pre-processing	Lake boundary data processing	Heihai	nighttime; daytime
Earth Observing System Data and Information System	lake	ENVO	ENVO:00000020	Qaidam Basin	GAZ	GAZ:00057746	35.42	degree	UO	UO:0000185	95.11	degree	UO	UO:0000185	MODIS LST product pre-processing	Lake boundary data processing	Kaba Niuerduo	nighttime; daytime
Earth Observing System Data and Information System	lake	ENVO	ENVO:00000020	Qaidam Basin	GAZ	GAZ:00057746	37.28	degree	UO	UO:0000185	96.89	degree	UO	UO:0000185	MODIS LST product pre-processing	Lake boundary data processing	Keluke Lake	nighttime; daytime
Earth Observing System Data and Information System	lake	ENVO	ENVO:00000020	Qaidam Basin	GAZ	GAZ:00057746	35.99	degree	UO	UO:0000185	90.12	degree	UO	UO:0000185	MODIS LST product pre-processing	Lake boundary data processing	Kushuihuan	nighttime; daytime
Earth Observing System Data and Information System	lake	ENVO	ENVO:00000020	Qaidam Basin	GAZ	GAZ:00057746	35.95	degree	UO	UO:0000185	90.83	degree	UO	UO:0000185	MODIS LST product pre-processing	Lake boundary data processing	S63005	nighttime; daytime
Earth Observing System Data and Information System	lake	ENVO	ENVO:00000020	Qaidam Basin	GAZ	GAZ:00057746	38.87	degree	UO	UO:0000185	93.88	degree	UO	UO:0000185	MODIS LST product pre-processing	Lake boundary data processing	Sugan Lake	nighttime; daytime
Earth Observing System Data and Information System	lake	ENVO	ENVO:00000020	Qaidam Basin	GAZ	GAZ:00057746	35.93	degree	UO	UO:0000185	90.63	degree	UO	UO:0000185	MODIS LST product pre-processing	Lake boundary data processing	Taiyang Lake	nighttime; daytime
Earth Observing System Data and Information System	lake	ENVO	ENVO:00000020	Qaidam Basin	GAZ	GAZ:00057746	37.14	degree	UO	UO:0000185	96.94	degree	UO	UO:0000185	MODIS LST product pre-processing	Lake boundary data processing	Tuosu Lake	nighttime; daytime
Earth Observing System Data and Information System	lake	ENVO	ENVO:00000020	Qaidam Basin	GAZ	GAZ:00057746	37.49	degree	UO	UO:0000185	95.51	degree	UO	UO:0000185	MODIS LST product pre-processing	Lake boundary data processing	Xiaochaidan Lake	nighttime; daytime
Earth Observing System Data and Information System	lake	ENVO	ENVO:00000020	Qaidam Basin	GAZ	GAZ:00057746	36.08	degree	UO	UO:0000185	92.8	degree	UO	UO:0000185	MODIS LST product pre-processing	Lake boundary data processing	Xiaokusai Lake	nighttime; daytime
Earth Observing System Data and Information System	lake	ENVO	ENVO:00000020	Qaidam Basin	GAZ	GAZ:00057746	39.06	degree	UO	UO:0000185	94.21	degree	UO	UO:0000185	MODIS LST product pre-processing	Lake boundary data processing	Xiaosugan Lake	nighttime; daytime
Earth Observing System Data and Information System	lake	ENVO	ENVO:00000020	Qaidam Basin	GAZ	GAZ:00057746	35.33	degree	UO	UO:0000185	95.61	degree	UO	UO:0000185	MODIS LST product pre-processing	Lake boundary data processing	Zhangtoujiangmu Co	nighttime; daytime
Earth Observing System Data and Information System	lake	ENVO	ENVO:00000020	Salween River	GAZ	GAZ:00247739	31.99	degree	UO	UO:0000185	91.37	degree	UO	UO:0000185	MODIS LST product pre-processing	Lake boundary data processing	Cuojia Lake	nighttime; daytime
Earth Observing System Data and Information System	lake	ENVO	ENVO:00000020	Salween River	GAZ	GAZ:00247739	32.03	degree	UO	UO:0000185	91.48	degree	UO	UO:0000185	MODIS LST product pre-processing	Lake boundary data processing	Cuona Lake	nighttime; daytime
Earth Observing System Data and Information System	lake	ENVO	ENVO:00000020	Salween River	GAZ	GAZ:00247739	31.91	degree	UO	UO:0000185	91.54	degree	UO	UO:0000185	MODIS LST product pre-processing	Lake boundary data processing	Ganongcuo Lake	nighttime; daytime
Earth Observing System Data and Information System	lake	ENVO	ENVO:00000020	Tarim Basin	GAZ	GAZ:00051183	35.74	degree	UO	UO:0000185	81.56	degree	UO	UO:0000185	MODIS LST product pre-processing	Lake boundary data processing	Ashikule Lake	nighttime; daytime
Earth Observing System Data and Information System	lake	ENVO	ENVO:00000020	Tibetan Plateau	GAZ	GAZ:00011732	33.5	degree	UO	UO:0000185	89.58	degree	UO	UO:0000185	MODIS LST product pre-processing	Lake boundary data processing	2005NB001innerF	nighttime; daytime
Earth Observing System Data and Information System	lake	ENVO	ENVO:00000020	Tibetan Plateau	GAZ	GAZ:00011732	33.94	degree	UO	UO:0000185	84.87	degree	UO	UO:0000185	MODIS LST product pre-processing	Lake boundary data processing	2005NB002innerF	nighttime; daytime
Earth Observing System Data and Information System	lake	ENVO	ENVO:00000020	Tibetan Plateau	GAZ	GAZ:00011732	35.21	degree	UO	UO:0000185	79.84	degree	UO	UO:0000185	MODIS LST product pre-processing	Lake boundary data processing	Ake Sayi Lake	nighttime; daytime
Earth Observing System Data and Information System	lake	ENVO	ENVO:00000020	Tibetan Plateau	GAZ	GAZ:00011732	33.45	degree	UO	UO:0000185	88.7	degree	UO	UO:0000185	MODIS LST product pre-processing	Lake boundary data processing	Amu Co	nighttime; daytime
Earth Observing System Data and Information System	lake	ENVO	ENVO:00000020	Tibetan Plateau	GAZ	GAZ:00011732	32.71	degree	UO	UO:0000185	89.58	degree	UO	UO:0000185	MODIS LST product pre-processing	Lake boundary data processing	Angdar Co	nighttime; daytime
Earth Observing System Data and Information System	lake	ENVO	ENVO:00000020	Tibetan Plateau	GAZ	GAZ:00011732	33.72	degree	UO	UO:0000185	82.67	degree	UO	UO:0000185	MODIS LST product pre-processing	Lake boundary data processing	Angshang Co	nighttime; daytime
Earth Observing System Data and Information System	lake	ENVO	ENVO:00000020	Tibetan Plateau	GAZ	GAZ:00011732	32.77	degree	UO	UO:0000185	81.72	degree	UO	UO:0000185	MODIS LST product pre-processing	Lake boundary data processing	Aong Co	nighttime; daytime
Earth Observing System Data and Information System	lake	ENVO	ENVO:00000020	Tibetan Plateau	GAZ	GAZ:00011732	37.08	degree	UO	UO:0000185	88.42	degree	UO	UO:0000185	MODIS LST product pre-processing	Lake boundary data processing	Aqqikkol Lake	nighttime; daytime
Earth Observing System Data and Information System	lake	ENVO	ENVO:00000020	Tibetan Plateau	GAZ	GAZ:00011732	30.98	degree	UO	UO:0000185	82.24	degree	UO	UO:0000185	MODIS LST product pre-processing	Lake boundary data processing	Argog Co	nighttime; daytime
Earth Observing System Data and Information System	lake	ENVO	ENVO:00000020	Tibetan Plateau	GAZ	GAZ:00011732	33.99	degree	UO	UO:0000185	82.39	degree	UO	UO:0000185	MODIS LST product pre-processing	Lake boundary data processing	Aru Co	nighttime; daytime
Earth Observing System Data and Information System	lake	ENVO	ENVO:00000020	Tibetan Plateau	GAZ	GAZ:00011732	37.55	degree	UO	UO:0000185	89.42	degree	UO	UO:0000185	MODIS LST product pre-processing	Lake boundary data processing	Ayakkum Lake	nighttime; daytime
Earth Observing System Data and Information System	lake	ENVO	ENVO:00000020	Tibetan Plateau	GAZ	GAZ:00011732	35.9	degree	UO	UO:0000185	86.43	degree	UO	UO:0000185	MODIS LST product pre-processing	Lake boundary data processing	Baibing Lake	nighttime; daytime
Earth Observing System Data and Information System	lake	ENVO	ENVO:00000020	Tibetan Plateau	GAZ	GAZ:00011732	32.8	degree	UO	UO:0000185	87.83	degree	UO	UO:0000185	MODIS LST product pre-processing	Lake boundary data processing	Baidoi Co	nighttime; daytime
Earth Observing System Data and Information System	lake	ENVO	ENVO:00000020	Tibetan Plateau	GAZ	GAZ:00011732	35.03	degree	UO	UO:0000185	83.13	degree	UO	UO:0000185	MODIS LST product pre-processing	Lake boundary data processing	Bairab Co	nighttime; daytime
Earth Observing System Data and Information System	lake	ENVO	ENVO:00000020	Tibetan Plateau	GAZ	GAZ:00011732	34.56	degree	UO	UO:0000185	88.58	degree	UO	UO:0000185	MODIS LST product pre-processing	Lake boundary data processing	Baitan Lake	nighttime; daytime
Earth Observing System Data and Information System	lake	ENVO	ENVO:00000020	Tibetan Plateau	GAZ	GAZ:00011732	34.65	degree	UO	UO:0000185	87.61	degree	UO	UO:0000185	MODIS LST product pre-processing	Lake boundary data processing	Baitutang Lake	nighttime; daytime
Earth Observing System Data and Information System	lake	ENVO	ENVO:00000020	Tibetan Plateau	GAZ	GAZ:00011732	31.26	degree	UO	UO:0000185	90.58	degree	UO	UO:0000185	MODIS LST product pre-processing	Lake boundary data processing	Bamco	nighttime; daytime
Earth Observing System Data and Information System	lake	ENVO	ENVO:00000020	Tibetan Plateau	GAZ	GAZ:00011732	34.17	degree	UO	UO:0000185	88.44	degree	UO	UO:0000185	MODIS LST product pre-processing	Lake boundary data processing	Bandao Lake	nighttime; daytime
Earth Observing System Data and Information System	lake	ENVO	ENVO:00000020	Tibetan Plateau	GAZ	GAZ:00011732	34.95	degree	UO	UO:0000185	81.56	degree	UO	UO:0000185	MODIS LST product pre-processing	Lake boundary data processing	Bangdag Co	nighttime; daytime
Earth Observing System Data and Information System	lake	ENVO	ENVO:00000020	Tibetan Plateau	GAZ	GAZ:00011732	31.74	degree	UO	UO:0000185	89.51	degree	UO	UO:0000185	MODIS LST product pre-processing	Lake boundary data processing	Bangkog Co	nighttime; daytime
Earth Observing System Data and Information System	lake	ENVO	ENVO:00000020	Tibetan Plateau	GAZ	GAZ:00011732	31.93	degree	UO	UO:0000185	82.78	degree	UO	UO:0000185	MODIS LST product pre-processing	Lake boundary data processing	Baqian Co	nighttime; daytime
Earth Observing System Data and Information System	lake	ENVO	ENVO:00000020	Tibetan Plateau	GAZ	GAZ:00011732	32.9	degree	UO	UO:0000185	88.44	degree	UO	UO:0000185	MODIS LST product pre-processing	Lake boundary data processing	Beilei Co	nighttime; daytime
Earth Observing System Data and Information System	lake	ENVO	ENVO:00000020	Tibetan Plateau	GAZ	GAZ:00011732	36.71	degree	UO	UO:0000185	89.04	degree	UO	UO:0000185	MODIS LST product pre-processing	Lake boundary data processing	Beilikeke Lake	nighttime; daytime
Earth Observing System Data and Information System	lake	ENVO	ENVO:00000020	Tibetan Plateau	GAZ	GAZ:00011732	33.03	degree	UO	UO:0000185	86.17	degree	UO	UO:0000185	MODIS LST product pre-processing	Lake boundary data processing	Beiyu Lake	nighttime; daytime
Earth Observing System Data and Information System	lake	ENVO	ENVO:00000020	Tibetan Plateau	GAZ	GAZ:00011732	32.08	degree	UO	UO:0000185	88.67	degree	UO	UO:0000185	MODIS LST product pre-processing	Lake boundary data processing	Bengze Co	nighttime; daytime
Earth Observing System Data and Information System	lake	ENVO	ENVO:00000020	Tibetan Plateau	GAZ	GAZ:00011732	33.21	degree	UO	UO:0000185	86.43	degree	UO	UO:0000185	MODIS LST product pre-processing	Lake boundary data processing	Bensong Co	nighttime; daytime
Earth Observing System Data and Information System	lake	ENVO	ENVO:00000020	Tibetan Plateau	GAZ	GAZ:00011732	32.43	degree	UO	UO:0000185	82.93	degree	UO	UO:0000185	MODIS LST product pre-processing	Lake boundary data processing	Bero Zeco	nighttime; daytime
Earth Observing System Data and Information System	lake	ENVO	ENVO:00000020	Tibetan Plateau	GAZ	GAZ:00011732	32.89	degree	UO	UO:0000185	88.84	degree	UO	UO:0000185	MODIS LST product pre-processing	Lake boundary data processing	Biluo Co	nighttime; daytime
Earth Observing System Data and Information System	lake	ENVO	ENVO:00000020	Tibetan Plateau	GAZ	GAZ:00011732	31.22	degree	UO	UO:0000185	91.16	degree	UO	UO:0000185	MODIS LST product pre-processing	Lake boundary data processing	Bong Co	nighttime; daytime
Earth Observing System Data and Information System	lake	ENVO	ENVO:00000020	Tibetan Plateau	GAZ	GAZ:00011732	34.01	degree	UO	UO:0000185	89.95	degree	UO	UO:0000185	MODIS LST product pre-processing	Lake boundary data processing	Botao Lake	nighttime; daytime
Earth Observing System Data and Information System	lake	ENVO	ENVO:00000020	Tibetan Plateau	GAZ	GAZ:00011732	33.26	degree	UO	UO:0000185	81.65	degree	UO	UO:0000185	MODIS LST product pre-processing	Lake boundary data processing	Bumu Co	nighttime; daytime
Earth Observing System Data and Information System	lake	ENVO	ENVO:00000020	Tibetan Plateau	GAZ	GAZ:00011732	34.4	degree	UO	UO:0000185	85.77	degree	UO	UO:0000185	MODIS LST product pre-processing	Lake boundary data processing	Burog Co	nighttime; daytime
Earth Observing System Data and Information System	lake	ENVO	ENVO:00000020	Tibetan Plateau	GAZ	GAZ:00011732	31.21	degree	UO	UO:0000185	85.44	degree	UO	UO:0000185	MODIS LST product pre-processing	Lake boundary data processing	Caiji Co	nighttime; daytime
Earth Observing System Data and Information System	lake	ENVO	ENVO:00000020	Tibetan Plateau	GAZ	GAZ:00011732	32.12	degree	UO	UO:0000185	83.55	degree	UO	UO:0000185	MODIS LST product pre-processing	Lake boundary data processing	Cam Co	nighttime; daytime
Earth Observing System Data and Information System	lake	ENVO	ENVO:00000020	Tibetan Plateau	GAZ	GAZ:00011732	33.17	degree	UO	UO:0000185	89	degree	UO	UO:0000185	MODIS LST product pre-processing	Lake boundary data processing	Cedo Caka	nighttime; daytime
Earth Observing System Data and Information System	lake	ENVO	ENVO:00000020	Tibetan Plateau	GAZ	GAZ:00011732	33.55	degree	UO	UO:0000185	84.59	degree	UO	UO:0000185	MODIS LST product pre-processing	Lake boundary data processing	Cemar Co	nighttime; daytime
Earth Observing System Data and Information System	lake	ENVO	ENVO:00000020	Tibetan Plateau	GAZ	GAZ:00011732	33.36	degree	UO	UO:0000185	84.19	degree	UO	UO:0000185	MODIS LST product pre-processing	Lake boundary data processing	Chabo Co	nighttime; daytime
Earth Observing System Data and Information System	lake	ENVO	ENVO:00000020	Tibetan Plateau	GAZ	GAZ:00011732	31.42	degree	UO	UO:0000185	84.06	degree	UO	UO:0000185	MODIS LST product pre-processing	Lake boundary data processing	Chabyer Co	nighttime; daytime
Earth Observing System Data and Information System	lake	ENVO	ENVO:00000020	Tibetan Plateau	GAZ	GAZ:00011732	30.23	degree	UO	UO:0000185	88.58	degree	UO	UO:0000185	MODIS LST product pre-processing	Lake boundary data processing	Chacang Co	nighttime; daytime
Earth Observing System Data and Information System	lake	ENVO	ENVO:00000020	Tibetan Plateau	GAZ	GAZ:00011732	33.26	degree	UO	UO:0000185	83.01	degree	UO	UO:0000185	MODIS LST product pre-processing	Lake boundary data processing	Chamu Co	nighttime; daytime
Earth Observing System Data and Information System	lake	ENVO	ENVO:00000020	Tibetan Plateau	GAZ	GAZ:00011732	36.05	degree	UO	UO:0000185	86.02	degree	UO	UO:0000185	MODIS LST product pre-processing	Lake boundary data processing	Changhong Lake	nighttime; daytime
Earth Observing System Data and Information System	lake	ENVO	ENVO:00000020	Tibetan Plateau	GAZ	GAZ:00011732	35.02	degree	UO	UO:0000185	84.48	degree	UO	UO:0000185	MODIS LST product pre-processing	Lake boundary data processing	Changhu Lake1	nighttime; daytime
Earth Observing System Data and Information System	lake	ENVO	ENVO:00000020	Tibetan Plateau	GAZ	GAZ:00011732	34.71	degree	UO	UO:0000185	89.04	degree	UO	UO:0000185	MODIS LST product pre-processing	Lake boundary data processing	Changhu Lake2	nighttime; daytime
Earth Observing System Data and Information System	lake	ENVO	ENVO:00000020	Tibetan Plateau	GAZ	GAZ:00011732	34.16	degree	UO	UO:0000185	79.78	degree	UO	UO:0000185	MODIS LST product pre-processing	Lake boundary data processing	Chem Co	nighttime; daytime
Earth Observing System Data and Information System	lake	ENVO	ENVO:00000020	Tibetan Plateau	GAZ	GAZ:00011732	33.45	degree	UO	UO:0000185	90.27	degree	UO	UO:0000185	MODIS LST product pre-processing	Lake boundary data processing	Chibzhang Co	nighttime; daytime
Earth Observing System Data and Information System	lake	ENVO	ENVO:00000020	Tibetan Plateau	GAZ	GAZ:00011732	31.59	degree	UO	UO:0000185	88.72	degree	UO	UO:0000185	MODIS LST product pre-processing	Lake boundary data processing	Co Ngoin1	nighttime; daytime
Earth Observing System Data and Information System	lake	ENVO	ENVO:00000020	Tibetan Plateau	GAZ	GAZ:00011732	31.47	degree	UO	UO:0000185	91.51	degree	UO	UO:0000185	MODIS LST product pre-processing	Lake boundary data processing	Co Ngoin2	nighttime; daytime
Earth Observing System Data and Information System	lake	ENVO	ENVO:00000020	Tibetan Plateau	GAZ	GAZ:00011732	34.57	degree	UO	UO:0000185	87.25	degree	UO	UO:0000185	MODIS LST product pre-processing	Lake boundary data processing	Co Nyi	nighttime; daytime
Earth Observing System Data and Information System	lake	ENVO	ENVO:00000020	Tibetan Plateau	GAZ	GAZ:00011732	35.33	degree	UO	UO:0000185	91.86	degree	UO	UO:0000185	MODIS LST product pre-processing	Lake boundary data processing	Cuoda Rima	nighttime; daytime
Earth Observing System Data and Information System	lake	ENVO	ENVO:00000020	Tibetan Plateau	GAZ	GAZ:00011732	31.63	degree	UO	UO:0000185	82.33	degree	UO	UO:0000185	MODIS LST product pre-processing	Lake boundary data processing	Cuona Co	nighttime; daytime
Earth Observing System Data and Information System	lake	ENVO	ENVO:00000020	Tibetan Plateau	GAZ	GAZ:00011732	29.8	degree	UO	UO:0000185	86.94	degree	UO	UO:0000185	MODIS LST product pre-processing	Lake boundary data processing	Cuowomo	nighttime; daytime
Earth Observing System Data and Information System	lake	ENVO	ENVO:00000020	Tibetan Plateau	GAZ	GAZ:00011732	29.84	degree	UO	UO:0000185	85.72	degree	UO	UO:0000185	MODIS LST product pre-processing	Lake boundary data processing	Daggyai Co	nighttime; daytime
Earth Observing System Data and Information System	lake	ENVO	ENVO:00000020	Tibetan Plateau	GAZ	GAZ:00011732	31.9	degree	UO	UO:0000185	87.53	degree	UO	UO:0000185	MODIS LST product pre-processing	Lake boundary data processing	Dagze Co	nighttime; daytime
Earth Observing System Data and Information System	lake	ENVO	ENVO:00000020	Tibetan Plateau	GAZ	GAZ:00011732	30.95	degree	UO	UO:0000185	85.99	degree	UO	UO:0000185	MODIS LST product pre-processing	Lake boundary data processing	Damazirang	nighttime; daytime
Earth Observing System Data and Information System	lake	ENVO	ENVO:00000020	Tibetan Plateau	GAZ	GAZ:00011732	31.57	degree	UO	UO:0000185	86.74	degree	UO	UO:0000185	MODIS LST product pre-processing	Lake boundary data processing	Dangqiong Co	nighttime; daytime
Earth Observing System Data and Information System	lake	ENVO	ENVO:00000020	Tibetan Plateau	GAZ	GAZ:00011732	32.47	degree	UO	UO:0000185	83.21	degree	UO	UO:0000185	MODIS LST product pre-processing	Lake boundary data processing	Darab Co	nighttime; daytime
Earth Observing System Data and Information System	lake	ENVO	ENVO:00000020	Tibetan Plateau	GAZ	GAZ:00011732	31.7	degree	UO	UO:0000185	90.74	degree	UO	UO:0000185	MODIS LST product pre-processing	Lake boundary data processing	Daru Co	nighttime; daytime
Earth Observing System Data and Information System	lake	ENVO	ENVO:00000020	Tibetan Plateau	GAZ	GAZ:00011732	31.24	degree	UO	UO:0000185	84.96	degree	UO	UO:0000185	MODIS LST product pre-processing	Lake boundary data processing	Dawa Co	nighttime; daytime
Earth Observing System Data and Information System	lake	ENVO	ENVO:00000020	Tibetan Plateau	GAZ	GAZ:00011732	34.05	degree	UO	UO:0000185	85.61	degree	UO	UO:0000185	MODIS LST product pre-processing	Lake boundary data processing	Daxiong Lake	nighttime; daytime
Earth Observing System Data and Information System	lake	ENVO	ENVO:00000020	Tibetan Plateau	GAZ	GAZ:00011732	32.87	degree	UO	UO:0000185	87.12	degree	UO	UO:0000185	MODIS LST product pre-processing	Lake boundary data processing	Dazadizha Co	nighttime; daytime
Earth Observing System Data and Information System	lake	ENVO	ENVO:00000020	Tibetan Plateau	GAZ	GAZ:00011732	31.38	degree	UO	UO:0000185	83.66	degree	UO	UO:0000185	MODIS LST product pre-processing	Lake boundary data processing	Dearang Co	nighttime; daytime
Earth Observing System Data and Information System	lake	ENVO	ENVO:00000020	Tibetan Plateau	GAZ	GAZ:00011732	35.69	degree	UO	UO:0000185	87.26	degree	UO	UO:0000185	MODIS LST product pre-processing	Lake boundary data processing	Deyu Lake	nighttime; daytime
Earth Observing System Data and Information System	lake	ENVO	ENVO:00000020	Tibetan Plateau	GAZ	GAZ:00011732	34.58	degree	UO	UO:0000185	88.96	degree	UO	UO:0000185	MODIS LST product pre-processing	Lake boundary data processing	Dogai Coring	nighttime; daytime
Earth Observing System Data and Information System	lake	ENVO	ENVO:00000020	Tibetan Plateau	GAZ	GAZ:00011732	35.32	degree	UO	UO:0000185	89.24	degree	UO	UO:0000185	MODIS LST product pre-processing	Lake boundary data processing	Dogaicoring Qangco	nighttime; daytime
Earth Observing System Data and Information System	lake	ENVO	ENVO:00000020	Tibetan Plateau	GAZ	GAZ:00011732	32.18	degree	UO	UO:0000185	84.73	degree	UO	UO:0000185	MODIS LST product pre-processing	Lake boundary data processing	Dong Co	nighttime; daytime
Earth Observing System Data and Information System	lake	ENVO	ENVO:00000020	Tibetan Plateau	GAZ	GAZ:00011732	31.78	degree	UO	UO:0000185	90.4	degree	UO	UO:0000185	MODIS LST product pre-processing	Lake boundary data processing	Dongka Co	nighttime; daytime
Earth Observing System Data and Information System	lake	ENVO	ENVO:00000020	Tibetan Plateau	GAZ	GAZ:00011732	32.3	degree	UO	UO:0000185	86.57	degree	UO	UO:0000185	MODIS LST product pre-processing	Lake boundary data processing	Dongmo Co	nighttime; daytime
Earth Observing System Data and Information System	lake	ENVO	ENVO:00000020	Tibetan Plateau	GAZ	GAZ:00011732	34.38	degree	UO	UO:0000185	89.21	degree	UO	UO:0000185	MODIS LST product pre-processing	Lake boundary data processing	Dongyue Lake	nighttime; daytime
Earth Observing System Data and Information System	lake	ENVO	ENVO:00000020	Tibetan Plateau	GAZ	GAZ:00011732	34.74	degree	UO	UO:0000185	81.89	degree	UO	UO:0000185	MODIS LST product pre-processing	Lake boundary data processing	Dulishi Lake	nighttime; daytime
Earth Observing System Data and Information System	lake	ENVO	ENVO:00000020	Tibetan Plateau	GAZ	GAZ:00011732	31.71	degree	UO	UO:0000185	91.16	degree	UO	UO:0000185	MODIS LST product pre-processing	Lake boundary data processing	Dung Co	nighttime; daytime
Earth Observing System Data and Information System	lake	ENVO	ENVO:00000020	Tibetan Plateau	GAZ	GAZ:00011732	32.96	degree	UO	UO:0000185	84.46	degree	UO	UO:0000185	MODIS LST product pre-processing	Lake boundary data processing	Duoma Co	nighttime; daytime
Earth Observing System Data and Information System	lake	ENVO	ENVO:00000020	Tibetan Plateau	GAZ	GAZ:00011732	32.86	degree	UO	UO:0000185	89.46	degree	UO	UO:0000185	MODIS LST product pre-processing	Lake boundary data processing	Ezong Co	nighttime; daytime
Earth Observing System Data and Information System	lake	ENVO	ENVO:00000020	Tibetan Plateau	GAZ	GAZ:00011732	33.72	degree	UO	UO:0000185	85.12	degree	UO	UO:0000185	MODIS LST product pre-processing	Lake boundary data processing	Finger Lake	nighttime; daytime
Earth Observing System Data and Information System	lake	ENVO	ENVO:00000020	Tibetan Plateau	GAZ	GAZ:00011732	32.21	degree	UO	UO:0000185	88.96	degree	UO	UO:0000185	MODIS LST product pre-processing	Lake boundary data processing	Gaa Co	nighttime; daytime
Earth Observing System Data and Information System	lake	ENVO	ENVO:00000020	Tibetan Plateau	GAZ	GAZ:00011732	33.2	degree	UO	UO:0000185	86.67	degree	UO	UO:0000185	MODIS LST product pre-processing	Lake boundary data processing	Gangtang Co	nighttime; daytime
Earth Observing System Data and Information System	lake	ENVO	ENVO:00000020	Tibetan Plateau	GAZ	GAZ:00011732	35.41	degree	UO	UO:0000185	90.96	degree	UO	UO:0000185	MODIS LST product pre-processing	Lake boundary data processing	Gaotai Lake	nighttime; daytime
Earth Observing System Data and Information System	lake	ENVO	ENVO:00000020	Tibetan Plateau	GAZ	GAZ:00011732	30.77	degree	UO	UO:0000185	84.95	degree	UO	UO:0000185	MODIS LST product pre-processing	Lake boundary data processing	Garen Co	nighttime; daytime
Earth Observing System Data and Information System	lake	ENVO	ENVO:00000020	Tibetan Plateau	GAZ	GAZ:00011732	33.97	degree	UO	UO:0000185	86.49	degree	UO	UO:0000185	MODIS LST product pre-processing	Lake boundary data processing	Garkung Caka	nighttime; daytime
Earth Observing System Data and Information System	lake	ENVO	ENVO:00000020	Tibetan Plateau	GAZ	GAZ:00011732	38.12	degree	UO	UO:0000185	90.78	degree	UO	UO:0000185	MODIS LST product pre-processing	Lake boundary data processing	Gasi Kule Lake	nighttime; daytime
Earth Observing System Data and Information System	lake	ENVO	ENVO:00000020	Tibetan Plateau	GAZ	GAZ:00011732	31.58	degree	UO	UO:0000185	87.28	degree	UO	UO:0000185	MODIS LST product pre-processing	Lake boundary data processing	Gemang Co	nighttime; daytime
Earth Observing System Data and Information System	lake	ENVO	ENVO:00000020	Tibetan Plateau	GAZ	GAZ:00011732	33.66	degree	UO	UO:0000185	85.81	degree	UO	UO:0000185	MODIS LST product pre-processing	Lake boundary data processing	Gemu Caka	nighttime; daytime
Earth Observing System Data and Information System	lake	ENVO	ENVO:00000020	Tibetan Plateau	GAZ	GAZ:00011732	31.22	degree	UO	UO:0000185	89.2	degree	UO	UO:0000185	MODIS LST product pre-processing	Lake boundary data processing	Gomang Co	nighttime; daytime
Earth Observing System Data and Information System	lake	ENVO	ENVO:00000020	Tibetan Plateau	GAZ	GAZ:00011732	31.86	degree	UO	UO:0000185	83.18	degree	UO	UO:0000185	MODIS LST product pre-processing	Lake boundary data processing	Gopug Co	nighttime; daytime
Earth Observing System Data and Information System	lake	ENVO	ENVO:00000020	Tibetan Plateau	GAZ	GAZ:00011732	31.12	degree	UO	UO:0000185	88.34	degree	UO	UO:0000185	MODIS LST product pre-processing	Lake boundary data processing	Goren Co	nighttime; daytime
Earth Observing System Data and Information System	lake	ENVO	ENVO:00000020	Tibetan Plateau	GAZ	GAZ:00011732	35.02	degree	UO	UO:0000185	81.07	degree	UO	UO:0000185	MODIS LST product pre-processing	Lake boundary data processing	Gozha Co	nighttime; daytime
Earth Observing System Data and Information System	lake	ENVO	ENVO:00000020	Tibetan Plateau	GAZ	GAZ:00011732	32.4	degree	UO	UO:0000185	89.19	degree	UO	UO:0000185	MODIS LST product pre-processing	Lake boundary data processing	Guogen Co	nighttime; daytime
Earth Observing System Data and Information System	lake	ENVO	ENVO:00000020	Tibetan Plateau	GAZ	GAZ:00011732	31.99	degree	UO	UO:0000185	88.69	degree	UO	UO:0000185	MODIS LST product pre-processing	Lake boundary data processing	Guojialun Lake	nighttime; daytime
Earth Observing System Data and Information System	lake	ENVO	ENVO:00000020	Tibetan Plateau	GAZ	GAZ:00011732	32.2	degree	UO	UO:0000185	87.78	degree	UO	UO:0000185	MODIS LST product pre-processing	Lake boundary data processing	Gyarab Punco	nighttime; daytime
Earth Observing System Data and Information System	lake	ENVO	ENVO:00000020	Tibetan Plateau	GAZ	GAZ:00011732	30.21	degree	UO	UO:0000185	84.8	degree	UO	UO:0000185	MODIS LST product pre-processing	Lake boundary data processing	Gyesar Co	nighttime; daytime
Earth Observing System Data and Information System	lake	ENVO	ENVO:00000020	Tibetan Plateau	GAZ	GAZ:00011732	35.58	degree	UO	UO:0000185	93.17	degree	UO	UO:0000185	MODIS LST product pre-processing	Lake boundary data processing	Haidingnuoer	nighttime; daytime
Earth Observing System Data and Information System	lake	ENVO	ENVO:00000020	Tibetan Plateau	GAZ	GAZ:00011732	34.4	degree	UO	UO:0000185	88	degree	UO	UO:0000185	MODIS LST product pre-processing	Lake boundary data processing	Haobo Lake	nighttime; daytime
Earth Observing System Data and Information System	lake	ENVO	ENVO:00000020	Tibetan Plateau	GAZ	GAZ:00011732	36.14	degree	UO	UO:0000185	88.99	degree	UO	UO:0000185	MODIS LST product pre-processing	Lake boundary data processing	Hehua Lake	nighttime; daytime
Earth Observing System Data and Information System	lake	ENVO	ENVO:00000020	Tibetan Plateau	GAZ	GAZ:00011732	35.56	degree	UO	UO:0000185	82.75	degree	UO	UO:0000185	MODIS LST product pre-processing	Lake boundary data processing	Heishi North Lake	nighttime; daytime
Earth Observing System Data and Information System	lake	ENVO	ENVO:00000020	Tibetan Plateau	GAZ	GAZ:00011732	34.88	degree	UO	UO:0000185	89.06	degree	UO	UO:0000185	MODIS LST product pre-processing	Lake boundary data processing	Hengliang Lake	nighttime; daytime
Earth Observing System Data and Information System	lake	ENVO	ENVO:00000020	Tibetan Plateau	GAZ	GAZ:00011732	35.59	degree	UO	UO:0000185	91.14	degree	UO	UO:0000185	MODIS LST product pre-processing	Lake boundary data processing	Hoh Xil Lake	nighttime; daytime
Earth Observing System Data and Information System	lake	ENVO	ENVO:00000020	Tibetan Plateau	GAZ	GAZ:00011732	35.46	degree	UO	UO:0000185	78.94	degree	UO	UO:0000185	MODIS LST product pre-processing	Lake boundary data processing	Hongshan Lake	nighttime; daytime
Earth Observing System Data and Information System	lake	ENVO	ENVO:00000020	Tibetan Plateau	GAZ	GAZ:00011732	34.43	degree	UO	UO:0000185	83.56	degree	UO	UO:0000185	MODIS LST product pre-processing	Lake boundary data processing	Hot Spring Lake	nighttime; daytime
Earth Observing System Data and Information System	lake	ENVO	ENVO:00000020	Tibetan Plateau	GAZ	GAZ:00011732	34.33	degree	UO	UO:0000185	87.69	degree	UO	UO:0000185	MODIS LST product pre-processing	Lake boundary data processing	Huangshui Lake	nighttime; daytime
Earth Observing System Data and Information System	lake	ENVO	ENVO:00000020	Tibetan Plateau	GAZ	GAZ:00011732	35.04	degree	UO	UO:0000185	87.01	degree	UO	UO:0000185	MODIS LST product pre-processing	Lake boundary data processing	Huluchi Lake	nighttime; daytime
Earth Observing System Data and Information System	lake	ENVO	ENVO:00000020	Tibetan Plateau	GAZ	GAZ:00011732	35.55	degree	UO	UO:0000185	91.92	degree	UO	UO:0000185	MODIS LST product pre-processing	Lake boundary data processing	Huolunuoer	nighttime; daytime
Earth Observing System Data and Information System	lake	ENVO	ENVO:00000020	Tibetan Plateau	GAZ	GAZ:00011732	33.74	degree	UO	UO:0000185	90.64	degree	UO	UO:0000185	MODIS LST product pre-processing	Lake boundary data processing	Jiamucheng Co	nighttime; daytime
Earth Observing System Data and Information System	lake	ENVO	ENVO:00000020	Tibetan Plateau	GAZ	GAZ:00011732	31.55	degree	UO	UO:0000185	90.82	degree	UO	UO:0000185	MODIS LST product pre-processing	Lake boundary data processing	Jiang Co	nighttime; daytime
Earth Observing System Data and Information System	lake	ENVO	ENVO:00000020	Tibetan Plateau	GAZ	GAZ:00011732	32.16	degree	UO	UO:0000185	90.46	degree	UO	UO:0000185	MODIS LST product pre-processing	Lake boundary data processing	Jiangchai Co	nighttime; daytime
Earth Observing System Data and Information System	lake	ENVO	ENVO:00000020	Tibetan Plateau	GAZ	GAZ:00011732	33.28	degree	UO	UO:0000185	87.21	degree	UO	UO:0000185	MODIS LST product pre-processing	Lake boundary data processing	Jiaomu Caka	nighttime; daytime
Earth Observing System Data and Information System	lake	ENVO	ENVO:00000020	Tibetan Plateau	GAZ	GAZ:00011732	32.45	degree	UO	UO:0000185	85.77	degree	UO	UO:0000185	MODIS LST product pre-processing	Lake boundary data processing	Jiaqing Co	nighttime; daytime
Earth Observing System Data and Information System	lake	ENVO	ENVO:00000020	Tibetan Plateau	GAZ	GAZ:00011732	32.19	degree	UO	UO:0000185	86.6	degree	UO	UO:0000185	MODIS LST product pre-processing	Lake boundary data processing	Jiaruo Co	nighttime; daytime
Earth Observing System Data and Information System	lake	ENVO	ENVO:00000020	Tibetan Plateau	GAZ	GAZ:00011732	35.07	degree	UO	UO:0000185	90.27	degree	UO	UO:0000185	MODIS LST product pre-processing	Lake boundary data processing	Jieyue Lake	nighttime; daytime
Earth Observing System Data and Information System	lake	ENVO	ENVO:00000020	Tibetan Plateau	GAZ	GAZ:00011732	33.95	degree	UO	UO:0000185	80.9	degree	UO	UO:0000185	MODIS LST product pre-processing	Lake boundary data processing	Jieze Caka	nighttime; daytime
Earth Observing System Data and Information System	lake	ENVO	ENVO:00000020	Tibetan Plateau	GAZ	GAZ:00011732	36.33	degree	UO	UO:0000185	89.44	degree	UO	UO:0000185	MODIS LST product pre-processing	Lake boundary data processing	Jingyu Lake	nighttime; daytime
Earth Observing System Data and Information System	lake	ENVO	ENVO:00000020	Tibetan Plateau	GAZ	GAZ:00011732	31.01	degree	UO	UO:0000185	89.92	degree	UO	UO:0000185	MODIS LST product pre-processing	Lake boundary data processing	Jiuru Co	nighttime; daytime
Earth Observing System Data and Information System	lake	ENVO	ENVO:00000020	Tibetan Plateau	GAZ	GAZ:00011732	31.17	degree	UO	UO:0000185	81.64	degree	UO	UO:0000185	MODIS LST product pre-processing	Lake boundary data processing	Junma Co	nighttime; daytime
Earth Observing System Data and Information System	lake	ENVO	ENVO:00000020	Tibetan Plateau	GAZ	GAZ:00011732	33.39	degree	UO	UO:0000185	82.98	degree	UO	UO:0000185	MODIS LST product pre-processing	Lake boundary data processing	Kahu Co	nighttime; daytime
Earth Observing System Data and Information System	lake	ENVO	ENVO:00000020	Tibetan Plateau	GAZ	GAZ:00011732	33.56	degree	UO	UO:0000185	86.96	degree	UO	UO:0000185	MODIS LST product pre-processing	Lake boundary data processing	Kangru Caka	nighttime; daytime
Earth Observing System Data and Information System	lake	ENVO	ENVO:00000020	Tibetan Plateau	GAZ	GAZ:00011732	33.95	degree	UO	UO:0000185	82.96	degree	UO	UO:0000185	MODIS LST product pre-processing	Lake boundary data processing	Katiao Co	nighttime; daytime
Earth Observing System Data and Information System	lake	ENVO	ENVO:00000020	Tibetan Plateau	GAZ	GAZ:00011732	35.7	degree	UO	UO:0000185	91.37	degree	UO	UO:0000185	MODIS LST product pre-processing	Lake boundary data processing	Kekao Lake	nighttime; daytime
Earth Observing System Data and Information System	lake	ENVO	ENVO:00000020	Tibetan Plateau	GAZ	GAZ:00011732	30.82	degree	UO	UO:0000185	88.35	degree	UO	UO:0000185	MODIS LST product pre-processing	Lake boundary data processing	Kong Co	nighttime; daytime
Earth Observing System Data and Information System	lake	ENVO	ENVO:00000020	Tibetan Plateau	GAZ	GAZ:00011732	33.16	degree	UO	UO:0000185	88.11	degree	UO	UO:0000185	MODIS LST product pre-processing	Lake boundary data processing	Kongkong Caka	nighttime; daytime
Earth Observing System Data and Information System	lake	ENVO	ENVO:00000020	Tibetan Plateau	GAZ	GAZ:00011732	33.1	degree	UO	UO:0000185	80.39	degree	UO	UO:0000185	MODIS LST product pre-processing	Lake boundary data processing	Kunzhong Co	nighttime; daytime
Earth Observing System Data and Information System	lake	ENVO	ENVO:00000020	Tibetan Plateau	GAZ	GAZ:00011732	35.74	degree	UO	UO:0000185	92.86	degree	UO	UO:0000185	MODIS LST product pre-processing	Lake boundary data processing	Kusai Lake	nighttime; daytime
Earth Observing System Data and Information System	lake	ENVO	ENVO:00000020	Tibetan Plateau	GAZ	GAZ:00011732	32.45	degree	UO	UO:0000185	89.98	degree	UO	UO:0000185	MODIS LST product pre-processing	Lake boundary data processing	Kyebxang Co	nighttime; daytime
Earth Observing System Data and Information System	lake	ENVO	ENVO:00000020	Tibetan Plateau	GAZ	GAZ:00011732	32.96	degree	UO	UO:0000185	83.8	degree	UO	UO:0000185	MODIS LST product pre-processing	Lake boundary data processing	Labu Co	nighttime; daytime
Earth Observing System Data and Information System	lake	ENVO	ENVO:00000020	Tibetan Plateau	GAZ	GAZ:00011732	32.03	degree	UO	UO:0000185	84.13	degree	UO	UO:0000185	MODIS LST product pre-processing	Lake boundary data processing	Lagkor Co	nighttime; daytime
Earth Observing System Data and Information System	lake	ENVO	ENVO:00000020	Tibetan Plateau	GAZ	GAZ:00011732	33.73	degree	UO	UO:0000185	90.01	degree	UO	UO:0000185	MODIS LST product pre-processing	Lake boundary data processing	Laorite Co	nighttime; daytime
Earth Observing System Data and Information System	lake	ENVO	ENVO:00000020	Tibetan Plateau	GAZ	GAZ:00011732	33.98	degree	UO	UO:0000185	86.04	degree	UO	UO:0000185	MODIS LST product pre-processing	Lake boundary data processing	Laxiang Co	nighttime; daytime
Earth Observing System Data and Information System	lake	ENVO	ENVO:00000020	Tibetan Plateau	GAZ	GAZ:00011732	34.34	degree	UO	UO:0000185	85.23	degree	UO	UO:0000185	MODIS LST product pre-processing	Lake boundary data processing	Laxiong Co	nighttime; daytime
Earth Observing System Data and Information System	lake	ENVO	ENVO:00000020	Tibetan Plateau	GAZ	GAZ:00011732	35.75	degree	UO	UO:0000185	90.2	degree	UO	UO:0000185	MODIS LST product pre-processing	Lake boundary data processing	Lexiewudan Co	nighttime; daytime
Earth Observing System Data and Information System	lake	ENVO	ENVO:00000020	Tibetan Plateau	GAZ	GAZ:00011732	33.85	degree	UO	UO:0000185	88.59	degree	UO	UO:0000185	MODIS LST product pre-processing	Lake boundary data processing	Lingguo Co	nighttime; daytime
Earth Observing System Data and Information System	lake	ENVO	ENVO:00000020	Tibetan Plateau	GAZ	GAZ:00011732	34.68	degree	UO	UO:0000185	79.69	degree	UO	UO:0000185	MODIS LST product pre-processing	Lake boundary data processing	Liudan Lake	nighttime; daytime
Earth Observing System Data and Information System	lake	ENVO	ENVO:00000020	Tibetan Plateau	GAZ	GAZ:00011732	33.87	degree	UO	UO:0000185	88.31	degree	UO	UO:0000185	MODIS LST product pre-processing	Lake boundary data processing	Longwei Co	nighttime; daytime
Earth Observing System Data and Information System	lake	ENVO	ENVO:00000020	Tibetan Plateau	GAZ	GAZ:00011732	35.06	degree	UO	UO:0000185	86.93	degree	UO	UO:0000185	MODIS LST product pre-processing	Lake boundary data processing	Longzhou Lake	nighttime; daytime
Earth Observing System Data and Information System	lake	ENVO	ENVO:00000020	Tibetan Plateau	GAZ	GAZ:00011732	33.01	degree	UO	UO:0000185	85.37	degree	UO	UO:0000185	MODIS LST product pre-processing	Lake boundary data processing	Luma Chagco	nighttime; daytime
Earth Observing System Data and Information System	lake	ENVO	ENVO:00000020	Tibetan Plateau	GAZ	GAZ:00011732	34.02	degree	UO	UO:0000185	81.62	degree	UO	UO:0000185	MODIS LST product pre-processing	Lake boundary data processing	Lumajiangdong Co	nighttime; daytime
Earth Observing System Data and Information System	lake	ENVO	ENVO:00000020	Tibetan Plateau	GAZ	GAZ:00011732	34.61	degree	UO	UO:0000185	80.46	degree	UO	UO:0000185	MODIS LST product pre-processing	Lake boundary data processing	Lungmu Co	nighttime; daytime
Earth Observing System Data and Information System	lake	ENVO	ENVO:00000020	Tibetan Plateau	GAZ	GAZ:00011732	34.44	degree	UO	UO:0000185	81.94	degree	UO	UO:0000185	MODIS LST product pre-processing	Lake boundary data processing	Luotuo Lake	nighttime; daytime
Earth Observing System Data and Information System	lake	ENVO	ENVO:00000020	Tibetan Plateau	GAZ	GAZ:00011732	32.7	degree	UO	UO:0000185	88.54	degree	UO	UO:0000185	MODIS LST product pre-processing	Lake boundary data processing	Luxung Co	nighttime; daytime
Earth Observing System Data and Information System	lake	ENVO	ENVO:00000020	Tibetan Plateau	GAZ	GAZ:00011732	35.23	degree	UO	UO:0000185	89.5	degree	UO	UO:0000185	MODIS LST product pre-processing	Lake boundary data processing	Maan Lake	nighttime; daytime
Earth Observing System Data and Information System	lake	ENVO	ENVO:00000020	Tibetan Plateau	GAZ	GAZ:00011732	30.97	degree	UO	UO:0000185	87.47	degree	UO	UO:0000185	MODIS LST product pre-processing	Lake boundary data processing	Maerxia Co	nighttime; daytime
Earth Observing System Data and Information System	lake	ENVO	ENVO:00000020	Tibetan Plateau	GAZ	GAZ:00011732	34.5	degree	UO	UO:0000185	80.44	degree	UO	UO:0000185	MODIS LST product pre-processing	Lake boundary data processing	Mang Co	nighttime; daytime
Earth Observing System Data and Information System	lake	ENVO	ENVO:00000020	Tibetan Plateau	GAZ	GAZ:00011732	33.62	degree	UO	UO:0000185	90.21	degree	UO	UO:0000185	MODIS LST product pre-processing	Lake boundary data processing	Maqiao Co	nighttime; daytime
Earth Observing System Data and Information System	lake	ENVO	ENVO:00000020	Tibetan Plateau	GAZ	GAZ:00011732	35.12	degree	UO	UO:0000185	86.75	degree	UO	UO:0000185	MODIS LST product pre-processing	Lake boundary data processing	Margai Caka	nighttime; daytime
Earth Observing System Data and Information System	lake	ENVO	ENVO:00000020	Tibetan Plateau	GAZ	GAZ:00011732	33.86	degree	UO	UO:0000185	87.01	degree	UO	UO:0000185	MODIS LST product pre-processing	Lake boundary data processing	Margog Caka	nighttime; daytime
Earth Observing System Data and Information System	lake	ENVO	ENVO:00000020	Tibetan Plateau	GAZ	GAZ:00011732	36.02	degree	UO	UO:0000185	88.41	degree	UO	UO:0000185	MODIS LST product pre-processing	Lake boundary data processing	Meiju Lake	nighttime; daytime
Earth Observing System Data and Information System	lake	ENVO	ENVO:00000020	Tibetan Plateau	GAZ	GAZ:00011732	33.64	degree	UO	UO:0000185	89.72	degree	UO	UO:0000185	MODIS LST product pre-processing	Lake boundary data processing	Meiriqiecuomari	nighttime; daytime
Earth Observing System Data and Information System	lake	ENVO	ENVO:00000020	Tibetan Plateau	GAZ	GAZ:00011732	34.22	degree	UO	UO:0000185	82.31	degree	UO	UO:0000185	MODIS LST product pre-processing	Lake boundary data processing	Memar Co	nighttime; daytime
Earth Observing System Data and Information System	lake	ENVO	ENVO:00000020	Tibetan Plateau	GAZ	GAZ:00011732	31.02	degree	UO	UO:0000185	84.58	degree	UO	UO:0000185	MODIS LST product pre-processing	Lake boundary data processing	Merqung Co	nighttime; daytime
Earth Observing System Data and Information System	lake	ENVO	ENVO:00000020	Tibetan Plateau	GAZ	GAZ:00011732	35.07	degree	UO	UO:0000185	90.54	degree	UO	UO:0000185	MODIS LST product pre-processing	Lake boundary data processing	Mingjing Lake	nighttime; daytime
Earth Observing System Data and Information System	lake	ENVO	ENVO:00000020	Tibetan Plateau	GAZ	GAZ:00011732	30.58	degree	UO	UO:0000185	88.59	degree	UO	UO:0000185	MODIS LST product pre-processing	Lake boundary data processing	Mudidalayu Co	nighttime; daytime
Earth Observing System Data and Information System	lake	ENVO	ENVO:00000020	Tibetan Plateau	GAZ	GAZ:00011732	31.05	degree	UO	UO:0000185	89	degree	UO	UO:0000185	MODIS LST product pre-processing	Lake boundary data processing	Mugqu Co	nighttime; daytime
Earth Observing System Data and Information System	lake	ENVO	ENVO:00000020	Tibetan Plateau	GAZ	GAZ:00011732	32.32	degree	UO	UO:0000185	88.69	degree	UO	UO:0000185	MODIS LST product pre-processing	Lake boundary data processing	Naiqam Co	nighttime; daytime
Earth Observing System Data and Information System	lake	ENVO	ENVO:00000020	Tibetan Plateau	GAZ	GAZ:00011732	31.86	degree	UO	UO:0000185	89.79	degree	UO	UO:0000185	MODIS LST product pre-processing	Lake boundary data processing	Naka Co	nighttime; daytime
Earth Observing System Data and Information System	lake	ENVO	ENVO:00000020	Tibetan Plateau	GAZ	GAZ:00011732	30.74	degree	UO	UO:0000185	90.6	degree	UO	UO:0000185	MODIS LST product pre-processing	Lake boundary data processing	Nam Co	nighttime; daytime
Earth Observing System Data and Information System	lake	ENVO	ENVO:00000020	Tibetan Plateau	GAZ	GAZ:00011732	32.67	degree	UO	UO:0000185	85.47	degree	UO	UO:0000185	MODIS LST product pre-processing	Lake boundary data processing	Nanzha Co	nighttime; daytime
Earth Observing System Data and Information System	lake	ENVO	ENVO:00000020	Tibetan Plateau	GAZ	GAZ:00011732	32.92	degree	UO	UO:0000185	82.08	degree	UO	UO:0000185	MODIS LST product pre-processing	Lake boundary data processing	Nawu Lake	nighttime; daytime
Earth Observing System Data and Information System	lake	ENVO	ENVO:00000020	Tibetan Plateau	GAZ	GAZ:00011732	31.3	degree	UO	UO:0000185	91.47	degree	UO	UO:0000185	MODIS LST product pre-processing	Lake boundary data processing	Neri Punco	nighttime; daytime
Earth Observing System Data and Information System	lake	ENVO	ENVO:00000020	Tibetan Plateau	GAZ	GAZ:00011732	31.54	degree	UO	UO:0000185	83.08	degree	UO	UO:0000185	MODIS LST product pre-processing	Lake boundary data processing	Ngangla Ringco	nighttime; daytime
Earth Observing System Data and Information System	lake	ENVO	ENVO:00000020	Tibetan Plateau	GAZ	GAZ:00011732	31.02	degree	UO	UO:0000185	87.14	degree	UO	UO:0000185	MODIS LST product pre-processing	Lake boundary data processing	Ngangze Co	nighttime; daytime
Earth Observing System Data and Information System	lake	ENVO	ENVO:00000020	Tibetan Plateau	GAZ	GAZ:00011732	32.98	degree	UO	UO:0000185	88.7	degree	UO	UO:0000185	MODIS LST product pre-processing	Lake boundary data processing	Ngoinyar Coqung	nighttime; daytime
Earth Observing System Data and Information System	lake	ENVO	ENVO:00000020	Tibetan Plateau	GAZ	GAZ:00011732	33.32	degree	UO	UO:0000185	85.58	degree	UO	UO:0000185	MODIS LST product pre-processing	Lake boundary data processing	Ningri Co	nighttime; daytime
Earth Observing System Data and Information System	lake	ENVO	ENVO:00000020	Tibetan Plateau	GAZ	GAZ:00011732	34.28	degree	UO	UO:0000185	85.07	degree	UO	UO:0000185	MODIS LST product pre-processing	Lake boundary data processing	Noname_1	nighttime; daytime
Earth Observing System Data and Information System	lake	ENVO	ENVO:00000020	Tibetan Plateau	GAZ	GAZ:00011732	32.82	degree	UO	UO:0000185	82.21	degree	UO	UO:0000185	MODIS LST product pre-processing	Lake boundary data processing	Noname_2	nighttime; daytime
Earth Observing System Data and Information System	lake	ENVO	ENVO:00000020	Tibetan Plateau	GAZ	GAZ:00011732	35.23	degree	UO	UO:0000185	83.98	degree	UO	UO:0000185	MODIS LST product pre-processing	Lake boundary data processing	Noname_3	nighttime; daytime
Earth Observing System Data and Information System	lake	ENVO	ENVO:00000020	Tibetan Plateau	GAZ	GAZ:00011732	35.78	degree	UO	UO:0000185	83.46	degree	UO	UO:0000185	MODIS LST product pre-processing	Lake boundary data processing	Noname_5	nighttime; daytime
Earth Observing System Data and Information System	lake	ENVO	ENVO:00000020	Tibetan Plateau	GAZ	GAZ:00011732	35.99	degree	UO	UO:0000185	82.86	degree	UO	UO:0000185	MODIS LST product pre-processing	Lake boundary data processing	Noname_6	nighttime; daytime
Earth Observing System Data and Information System	lake	ENVO	ENVO:00000020	Tibetan Plateau	GAZ	GAZ:00011732	35.54	degree	UO	UO:0000185	83.13	degree	UO	UO:0000185	MODIS LST product pre-processing	Lake boundary data processing	Noname_7	nighttime; daytime
Earth Observing System Data and Information System	lake	ENVO	ENVO:00000020	Tibetan Plateau	GAZ	GAZ:00011732	32.39	degree	UO	UO:0000185	88.05	degree	UO	UO:0000185	MODIS LST product pre-processing	Lake boundary data processing	Norma Co	nighttime; daytime
Earth Observing System Data and Information System	lake	ENVO	ENVO:00000020	Tibetan Plateau	GAZ	GAZ:00011732	32.28	degree	UO	UO:0000185	82.21	degree	UO	UO:0000185	MODIS LST product pre-processing	Lake boundary data processing	Nyer Co	nighttime; daytime
Earth Observing System Data and Information System	lake	ENVO	ENVO:00000020	Tibetan Plateau	GAZ	GAZ:00011732	34.53	degree	UO	UO:0000185	81.04	degree	UO	UO:0000185	MODIS LST product pre-processing	Lake boundary data processing	Orba Co	nighttime; daytime
Earth Observing System Data and Information System	lake	ENVO	ENVO:00000020	Tibetan Plateau	GAZ	GAZ:00011732	33.81	degree	UO	UO:0000185	90.51	degree	UO	UO:0000185	MODIS LST product pre-processing	Lake boundary data processing	Ou Co	nighttime; daytime
Earth Observing System Data and Information System	lake	ENVO	ENVO:00000020	Tibetan Plateau	GAZ	GAZ:00011732	31.91	degree	UO	UO:0000185	90.04	degree	UO	UO:0000185	MODIS LST product pre-processing	Lake boundary data processing	Pa Co	nighttime; daytime
Earth Observing System Data and Information System	lake	ENVO	ENVO:00000020	Tibetan Plateau	GAZ	GAZ:00011732	30.89	degree	UO	UO:0000185	83.58	degree	UO	UO:0000185	MODIS LST product pre-processing	Lake boundary data processing	Palung Co	nighttime; daytime
Earth Observing System Data and Information System	lake	ENVO	ENVO:00000020	Tibetan Plateau	GAZ	GAZ:00011732	34.19	degree	UO	UO:0000185	87.8	degree	UO	UO:0000185	MODIS LST product pre-processing	Lake boundary data processing	Pipa Lake	nighttime; daytime
Earth Observing System Data and Information System	lake	ENVO	ENVO:00000020	Tibetan Plateau	GAZ	GAZ:00011732	32.9	degree	UO	UO:0000185	88.2	degree	UO	UO:0000185	MODIS LST product pre-processing	Lake boundary data processing	Pongyin Co	nighttime; daytime
Earth Observing System Data and Information System	lake	ENVO	ENVO:00000020	Tibetan Plateau	GAZ	GAZ:00011732	30.47	degree	UO	UO:0000185	86.11	degree	UO	UO:0000185	MODIS LST product pre-processing	Lake boundary data processing	Pozi Co	nighttime; daytime
Earth Observing System Data and Information System	lake	ENVO	ENVO:00000020	Tibetan Plateau	GAZ	GAZ:00011732	31.11	degree	UO	UO:0000185	89.55	degree	UO	UO:0000185	MODIS LST product pre-processing	Lake boundary data processing	Puga Co	nighttime; daytime
Earth Observing System Data and Information System	lake	ENVO	ENVO:00000020	Tibetan Plateau	GAZ	GAZ:00011732	31.51	degree	UO	UO:0000185	90.97	degree	UO	UO:0000185	MODIS LST product pre-processing	Lake boundary data processing	Pung Co	nighttime; daytime
Earth Observing System Data and Information System	lake	ENVO	ENVO:00000020	Tibetan Plateau	GAZ	GAZ:00011732	34.88	degree	UO	UO:0000185	81.96	degree	UO	UO:0000185	MODIS LST product pre-processing	Lake boundary data processing	Pur Co	nighttime; daytime
Earth Observing System Data and Information System	lake	ENVO	ENVO:00000020	Tibetan Plateau	GAZ	GAZ:00011732	32.33	degree	UO	UO:0000185	89.44	degree	UO	UO:0000185	MODIS LST product pre-processing	Lake boundary data processing	Pusaier Co	nighttime; daytime
Earth Observing System Data and Information System	lake	ENVO	ENVO:00000020	Tibetan Plateau	GAZ	GAZ:00011732	31.91	degree	UO	UO:0000185	87.21	degree	UO	UO:0000185	MODIS LST product pre-processing	Lake boundary data processing	Puxu Co	nighttime; daytime
Earth Observing System Data and Information System	lake	ENVO	ENVO:00000020	Tibetan Plateau	GAZ	GAZ:00011732	34.43	degree	UO	UO:0000185	82.34	degree	UO	UO:0000185	MODIS LST product pre-processing	Lake boundary data processing	Qagong Co	nighttime; daytime
Earth Observing System Data and Information System	lake	ENVO	ENVO:00000020	Tibetan Plateau	GAZ	GAZ:00011732	33.22	degree	UO	UO:0000185	88.39	degree	UO	UO:0000185	MODIS LST product pre-processing	Lake boundary data processing	Qiagang Co	nighttime; daytime
Earth Observing System Data and Information System	lake	ENVO	ENVO:00000020	Tibetan Plateau	GAZ	GAZ:00011732	31.82	degree	UO	UO:0000185	88.25	degree	UO	UO:0000185	MODIS LST product pre-processing	Lake boundary data processing	Qiagui Co	nighttime; daytime
Earth Observing System Data and Information System	lake	ENVO	ENVO:00000020	Tibetan Plateau	GAZ	GAZ:00011732	31.68	degree	UO	UO:0000185	90.97	degree	UO	UO:0000185	MODIS LST product pre-processing	Lake boundary data processing	Qieli Co	nighttime; daytime
Earth Observing System Data and Information System	lake	ENVO	ENVO:00000020	Tibetan Plateau	GAZ	GAZ:00011732	31.2	degree	UO	UO:0000185	85.53	degree	UO	UO:0000185	MODIS LST product pre-processing	Lake boundary data processing	Qige Co	nighttime; daytime
Earth Observing System Data and Information System	lake	ENVO	ENVO:00000020	Tibetan Plateau	GAZ	GAZ:00011732	34.48	degree	UO	UO:0000185	81.79	degree	UO	UO:0000185	MODIS LST product pre-processing	Lake boundary data processing	Qingche Lake	nighttime; daytime
Earth Observing System Data and Information System	lake	ENVO	ENVO:00000020	Tibetan Plateau	GAZ	GAZ:00011732	34.71	degree	UO	UO:0000185	86.4	degree	UO	UO:0000185	MODIS LST product pre-processing	Lake boundary data processing	Qingwa Lake	nighttime; daytime
Earth Observing System Data and Information System	lake	ENVO	ENVO:00000020	Tibetan Plateau	GAZ	GAZ:00011732	36.02	degree	UO	UO:0000185	88.51	degree	UO	UO:0000185	MODIS LST product pre-processing	Lake boundary data processing	Qiongjiang Lake	nighttime; daytime
Earth Observing System Data and Information System	lake	ENVO	ENVO:00000020	Tibetan Plateau	GAZ	GAZ:00011732	34.37	degree	UO	UO:0000185	87.49	degree	UO	UO:0000185	MODIS LST product pre-processing	Lake boundary data processing	Qoiden Co	nighttime; daytime
Earth Observing System Data and Information System	lake	ENVO	ENVO:00000020	Tibetan Plateau	GAZ	GAZ:00011732	34.76	degree	UO	UO:0000185	80.18	degree	UO	UO:0000185	MODIS LST product pre-processing	Lake boundary data processing	Quanshui Lake	nighttime; daytime
Earth Observing System Data and Information System	lake	ENVO	ENVO:00000020	Tibetan Plateau	GAZ	GAZ:00011732	33.03	degree	UO	UO:0000185	80.58	degree	UO	UO:0000185	MODIS LST product pre-processing	Lake boundary data processing	Rebang Co	nighttime; daytime
Earth Observing System Data and Information System	lake	ENVO	ENVO:00000020	Tibetan Plateau	GAZ	GAZ:00011732	33.69	degree	UO	UO:0000185	86.84	degree	UO	UO:0000185	MODIS LST product pre-processing	Lake boundary data processing	Rejue Caka	nighttime; daytime
Earth Observing System Data and Information System	lake	ENVO	ENVO:00000020	Tibetan Plateau	GAZ	GAZ:00011732	32.73	degree	UO	UO:0000185	84.26	degree	UO	UO:0000185	MODIS LST product pre-processing	Lake boundary data processing	Rena Co	nighttime; daytime
Earth Observing System Data and Information System	lake	ENVO	ENVO:00000020	Tibetan Plateau	GAZ	GAZ:00011732	32.58	degree	UO	UO:0000185	86.24	degree	UO	UO:0000185	MODIS LST product pre-processing	Lake boundary data processing	Rigain Punco	nighttime; daytime
Earth Observing System Data and Information System	lake	ENVO	ENVO:00000020	Tibetan Plateau	GAZ	GAZ:00011732	33.8	degree	UO	UO:0000185	90.36	degree	UO	UO:0000185	MODIS LST product pre-processing	Lake boundary data processing	Riju Co	nighttime; daytime
Earth Observing System Data and Information System	lake	ENVO	ENVO:00000020	Tibetan Plateau	GAZ	GAZ:00011732	30.93	degree	UO	UO:0000185	89.67	degree	UO	UO:0000185	MODIS LST product pre-processing	Lake boundary data processing	Ringco Kongma	nighttime; daytime
Earth Observing System Data and Information System	lake	ENVO	ENVO:00000020	Tibetan Plateau	GAZ	GAZ:00011732	30.93	degree	UO	UO:0000185	89.83	degree	UO	UO:0000185	MODIS LST product pre-processing	Lake boundary data processing	Ringco Ogma	nighttime; daytime
Earth Observing System Data and Information System	lake	ENVO	ENVO:00000020	Tibetan Plateau	GAZ	GAZ:00011732	31.28	degree	UO	UO:0000185	83.45	degree	UO	UO:0000185	MODIS LST product pre-processing	Lake boundary data processing	Rinqin Xubco	nighttime; daytime
Earth Observing System Data and Information System	lake	ENVO	ENVO:00000020	Tibetan Plateau	GAZ	GAZ:00011732	35.41	degree	UO	UO:0000185	88.37	degree	UO	UO:0000185	MODIS LST product pre-processing	Lake boundary data processing	Rola Co	nighttime; daytime
Earth Observing System Data and Information System	lake	ENVO	ENVO:00000020	Tibetan Plateau	GAZ	GAZ:00011732	36.18	degree	UO	UO:0000185	89.15	degree	UO	UO:0000185	MODIS LST product pre-processing	Lake boundary data processing	S54001	nighttime; daytime
Earth Observing System Data and Information System	lake	ENVO	ENVO:00000020	Tibetan Plateau	GAZ	GAZ:00011732	35.3	degree	UO	UO:0000185	83.12	degree	UO	UO:0000185	MODIS LST product pre-processing	Lake boundary data processing	Salt Water Lake	nighttime; daytime
Earth Observing System Data and Information System	lake	ENVO	ENVO:00000020	Tibetan Plateau	GAZ	GAZ:00011732	34.76	degree	UO	UO:0000185	83.9	degree	UO	UO:0000185	MODIS LST product pre-processing	Lake boundary data processing	Sandao Lake	nighttime; daytime
Earth Observing System Data and Information System	lake	ENVO	ENVO:00000020	Tibetan Plateau	GAZ	GAZ:00011732	32	degree	UO	UO:0000185	82.05	degree	UO	UO:0000185	MODIS LST product pre-processing	Lake boundary data processing	Sekezhi Co	nighttime; daytime
Earth Observing System Data and Information System	lake	ENVO	ENVO:00000020	Tibetan Plateau	GAZ	GAZ:00011732	31.8	degree	UO	UO:0000185	88.99	degree	UO	UO:0000185	MODIS LST product pre-processing	Lake boundary data processing	Selin Co	nighttime; daytime
Earth Observing System Data and Information System	lake	ENVO	ENVO:00000020	Tibetan Plateau	GAZ	GAZ:00011732	32	degree	UO	UO:0000185	88.22	degree	UO	UO:0000185	MODIS LST product pre-processing	Lake boundary data processing	Serbug Co	nighttime; daytime
Earth Observing System Data and Information System	lake	ENVO	ENVO:00000020	Tibetan Plateau	GAZ	GAZ:00011732	31.01	degree	UO	UO:0000185	90.48	degree	UO	UO:0000185	MODIS LST product pre-processing	Lake boundary data processing	Shen Co	nighttime; daytime
Earth Observing System Data and Information System	lake	ENVO	ENVO:00000020	Tibetan Plateau	GAZ	GAZ:00011732	35.29	degree	UO	UO:0000185	86.28	degree	UO	UO:0000185	MODIS LST product pre-processing	Lake boundary data processing	Shengli Lake	nighttime; daytime
Earth Observing System Data and Information System	lake	ENVO	ENVO:00000020	Tibetan Plateau	GAZ	GAZ:00011732	31.39	degree	UO	UO:0000185	88.72	degree	UO	UO:0000185	MODIS LST product pre-processing	Lake boundary data processing	Shibu Co	nighttime; daytime
Earth Observing System Data and Information System	lake	ENVO	ENVO:00000020	Tibetan Plateau	GAZ	GAZ:00011732	36.25	degree	UO	UO:0000185	86.11	degree	UO	UO:0000185	MODIS LST product pre-processing	Lake boundary data processing	Shiman Lake	nighttime; daytime
Earth Observing System Data and Information System	lake	ENVO	ENVO:00000020	Tibetan Plateau	GAZ	GAZ:00011732	34.47	degree	UO	UO:0000185	83.16	degree	UO	UO:0000185	MODIS LST product pre-processing	Lake boundary data processing	Shuanghu	nighttime; daytime
Earth Observing System Data and Information System	lake	ENVO	ENVO:00000020	Tibetan Plateau	GAZ	GAZ:00011732	34.94	degree	UO	UO:0000185	87.3	degree	UO	UO:0000185	MODIS LST product pre-processing	Lake boundary data processing	Shuangju Lake	nighttime; daytime
Earth Observing System Data and Information System	lake	ENVO	ENVO:00000020	Tibetan Plateau	GAZ	GAZ:00011732	36.04	degree	UO	UO:0000185	87.88	degree	UO	UO:0000185	MODIS LST product pre-processing	Lake boundary data processing	Shuixiang Lake	nighttime; daytime
Earth Observing System Data and Information System	lake	ENVO	ENVO:00000020	Tibetan Plateau	GAZ	GAZ:00011732	34.04	degree	UO	UO:0000185	82.61	degree	UO	UO:0000185	MODIS LST product pre-processing	Lake boundary data processing	Sijia Lake	nighttime; daytime
Earth Observing System Data and Information System	lake	ENVO	ENVO:00000020	Tibetan Plateau	GAZ	GAZ:00011732	34.61	degree	UO	UO:0000185	80.25	degree	UO	UO:0000185	MODIS LST product pre-processing	Lake boundary data processing	Songmuxi Co	nighttime; daytime
Earth Observing System Data and Information System	lake	ENVO	ENVO:00000020	Tibetan Plateau	GAZ	GAZ:00011732	33.91	degree	UO	UO:0000185	86.69	degree	UO	UO:0000185	MODIS LST product pre-processing	Lake boundary data processing	Suona Lake	nighttime; daytime
Earth Observing System Data and Information System	lake	ENVO	ENVO:00000020	Tibetan Plateau	GAZ	GAZ:00011732	34.22	degree	UO	UO:0000185	89.75	degree	UO	UO:0000185	MODIS LST product pre-processing	Lake boundary data processing	T54001	nighttime; daytime
Earth Observing System Data and Information System	lake	ENVO	ENVO:00000020	Tibetan Plateau	GAZ	GAZ:00011732	34.91	degree	UO	UO:0000185	81.68	degree	UO	UO:0000185	MODIS LST product pre-processing	Lake boundary data processing	T54024	nighttime; daytime
Earth Observing System Data and Information System	lake	ENVO	ENVO:00000020	Tibetan Plateau	GAZ	GAZ:00011732	34.29	degree	UO	UO:0000185	89.71	degree	UO	UO:0000185	MODIS LST product pre-processing	Lake boundary data processing	Taiping Lake	nighttime; daytime
Earth Observing System Data and Information System	lake	ENVO	ENVO:00000020	Tibetan Plateau	GAZ	GAZ:00011732	31.07	degree	UO	UO:0000185	86.61	degree	UO	UO:0000185	MODIS LST product pre-processing	Lake boundary data processing	Tangra Yumco	nighttime; daytime
Earth Observing System Data and Information System	lake	ENVO	ENVO:00000020	Tibetan Plateau	GAZ	GAZ:00011732	36.17	degree	UO	UO:0000185	89.32	degree	UO	UO:0000185	MODIS LST product pre-processing	Lake boundary data processing	Tao Lake	nighttime; daytime
Earth Observing System Data and Information System	lake	ENVO	ENVO:00000020	Tibetan Plateau	GAZ	GAZ:00011732	31.52	degree	UO	UO:0000185	85.68	degree	UO	UO:0000185	MODIS LST product pre-processing	Lake boundary data processing	Tari Co	nighttime; daytime
Earth Observing System Data and Information System	lake	ENVO	ENVO:00000020	Tibetan Plateau	GAZ	GAZ:00011732	31.14	degree	UO	UO:0000185	84.12	degree	UO	UO:0000185	MODIS LST product pre-processing	Lake boundary data processing	Taro Co	nighttime; daytime
Earth Observing System Data and Information System	lake	ENVO	ENVO:00000020	Tibetan Plateau	GAZ	GAZ:00011732	33.06	degree	UO	UO:0000185	89.07	degree	UO	UO:0000185	MODIS LST product pre-processing	Lake boundary data processing	terang Punco	nighttime; daytime
Earth Observing System Data and Information System	lake	ENVO	ENVO:00000020	Tibetan Plateau	GAZ	GAZ:00011732	31.72	degree	UO	UO:0000185	86.98	degree	UO	UO:0000185	MODIS LST product pre-processing	Lake boundary data processing	Tomgo Co	nighttime; daytime
Earth Observing System Data and Information System	lake	ENVO	ENVO:00000020	Tibetan Plateau	GAZ	GAZ:00011732	33.4	degree	UO	UO:0000185	89.86	degree	UO	UO:0000185	MODIS LST product pre-processing	Lake boundary data processing	Tu Co	nighttime; daytime
Earth Observing System Data and Information System	lake	ENVO	ENVO:00000020	Tibetan Plateau	GAZ	GAZ:00011732	31.31	degree	UO	UO:0000185	87.23	degree	UO	UO:0000185	MODIS LST product pre-processing	Lake boundary data processing	Tungpu Co	nighttime; daytime
Earth Observing System Data and Information System	lake	ENVO	ENVO:00000020	Tibetan Plateau	GAZ	GAZ:00011732	34.18	degree	UO	UO:0000185	83.15	degree	UO	UO:0000185	MODIS LST product pre-processing	Lake boundary data processing	Tuoheping Co	nighttime; daytime
Earth Observing System Data and Information System	lake	ENVO	ENVO:00000020	Tibetan Plateau	GAZ	GAZ:00011732	34.53	degree	UO	UO:0000185	84.7	degree	UO	UO:0000185	MODIS LST product pre-processing	Lake boundary data processing	Tuzhong Lake	nighttime; daytime
Earth Observing System Data and Information System	lake	ENVO	ENVO:00000020	Tibetan Plateau	GAZ	GAZ:00011732	31.72	degree	UO	UO:0000185	88	degree	UO	UO:0000185	MODIS LST product pre-processing	Lake boundary data processing	Urru Co	nighttime; daytime
Earth Observing System Data and Information System	lake	ENVO	ENVO:00000020	Tibetan Plateau	GAZ	GAZ:00011732	34.43	degree	UO	UO:0000185	88.56	degree	UO	UO:0000185	MODIS LST product pre-processing	Lake boundary data processing	Wanan Lake	nighttime; daytime
Earth Observing System Data and Information System	lake	ENVO	ENVO:00000020	Tibetan Plateau	GAZ	GAZ:00011732	34.56	degree	UO	UO:0000185	90.85	degree	UO	UO:0000185	MODIS LST product pre-processing	Lake boundary data processing	Wandou Lake	nighttime; daytime
Earth Observing System Data and Information System	lake	ENVO	ENVO:00000020	Tibetan Plateau	GAZ	GAZ:00011732	34.24	degree	UO	UO:0000185	83.82	degree	UO	UO:0000185	MODIS LST product pre-processing	Lake boundary data processing	Wanquan Lake	nighttime; daytime
Earth Observing System Data and Information System	lake	ENVO	ENVO:00000020	Tibetan Plateau	GAZ	GAZ:00011732	35.96	degree	UO	UO:0000185	89.23	degree	UO	UO:0000185	MODIS LST product pre-processing	Lake boundary data processing	Weishan Lake	nighttime; daytime
Earth Observing System Data and Information System	lake	ENVO	ENVO:00000020	Tibetan Plateau	GAZ	GAZ:00011732	32	degree	UO	UO:0000185	86.64	degree	UO	UO:0000185	MODIS LST product pre-processing	Lake boundary data processing	Wuga Co	nighttime; daytime
Earth Observing System Data and Information System	lake	ENVO	ENVO:00000020	Tibetan Plateau	GAZ	GAZ:00011732	34.81	degree	UO	UO:0000185	90.48	degree	UO	UO:0000185	MODIS LST product pre-processing	Lake boundary data processing	Wulanwula Lake	nighttime; daytime
Earth Observing System Data and Information System	lake	ENVO	ENVO:00000020	Tibetan Plateau	GAZ	GAZ:00011732	32.22	degree	UO	UO:0000185	87.27	degree	UO	UO:0000185	MODIS LST product pre-processing	Lake boundary data processing	Xiabie Co	nighttime; daytime
Earth Observing System Data and Information System	lake	ENVO	ENVO:00000020	Tibetan Plateau	GAZ	GAZ:00011732	32.59	degree	UO	UO:0000185	82.38	degree	UO	UO:0000185	MODIS LST product pre-processing	Lake boundary data processing	Xiabu Co	nighttime; daytime
Earth Observing System Data and Information System	lake	ENVO	ENVO:00000020	Tibetan Plateau	GAZ	GAZ:00011732	32.31	degree	UO	UO:0000185	83.81	degree	UO	UO:0000185	MODIS LST product pre-processing	Lake boundary data processing	Xiaga Co	nighttime; daytime
Earth Observing System Data and Information System	lake	ENVO	ENVO:00000020	Tibetan Plateau	GAZ	GAZ:00011732	34.16	degree	UO	UO:0000185	82.78	degree	UO	UO:0000185	MODIS LST product pre-processing	Lake boundary data processing	Xiajian Lake	nighttime; daytime
Earth Observing System Data and Information System	lake	ENVO	ENVO:00000020	Tibetan Plateau	GAZ	GAZ:00011732	34.14	degree	UO	UO:0000185	84.97	degree	UO	UO:0000185	MODIS LST product pre-processing	Lake boundary data processing	Xiangtao Lake	nighttime; daytime
Earth Observing System Data and Information System	lake	ENVO	ENVO:00000020	Tibetan Plateau	GAZ	GAZ:00011732	35.8	degree	UO	UO:0000185	89.42	degree	UO	UO:0000185	MODIS LST product pre-processing	Lake boundary data processing	Xiangyang Lake	nighttime; daytime
Earth Observing System Data and Information System	lake	ENVO	ENVO:00000020	Tibetan Plateau	GAZ	GAZ:00011732	36	degree	UO	UO:0000185	88.08	degree	UO	UO:0000185	MODIS LST product pre-processing	Lake boundary data processing	Xianhe Lake	nighttime; daytime
Earth Observing System Data and Information System	lake	ENVO	ENVO:00000020	Tibetan Plateau	GAZ	GAZ:00011732	33.67	degree	UO	UO:0000185	81.37	degree	UO	UO:0000185	MODIS LST product pre-processing	Lake boundary data processing	Xianqie Co	nighttime; daytime
Earth Observing System Data and Information System	lake	ENVO	ENVO:00000020	Tibetan Plateau	GAZ	GAZ:00011732	33.06	degree	UO	UO:0000185	87.78	degree	UO	UO:0000185	MODIS LST product pre-processing	Lake boundary data processing	Xiao Caka	nighttime; daytime
Earth Observing System Data and Information System	lake	ENVO	ENVO:00000020	Tibetan Plateau	GAZ	GAZ:00011732	34.74	degree	UO	UO:0000185	83.51	degree	UO	UO:0000185	MODIS LST product pre-processing	Lake boundary data processing	Xiaobei Lake	nighttime; daytime
Earth Observing System Data and Information System	lake	ENVO	ENVO:00000020	Tibetan Plateau	GAZ	GAZ:00011732	34.08	degree	UO	UO:0000185	83.67	degree	UO	UO:0000185	MODIS LST product pre-processing	Lake boundary data processing	Xiaoquan Lake	nighttime; daytime
Earth Observing System Data and Information System	lake	ENVO	ENVO:00000020	Tibetan Plateau	GAZ	GAZ:00011732	35.21	degree	UO	UO:0000185	90.34	degree	UO	UO:0000185	MODIS LST product pre-processing	Lake boundary data processing	Xijir Ulan Lake	nighttime; daytime
Earth Observing System Data and Information System	lake	ENVO	ENVO:00000020	Tibetan Plateau	GAZ	GAZ:00011732	34.39	degree	UO	UO:0000185	84.25	degree	UO	UO:0000185	MODIS LST product pre-processing	Lake boundary data processing	Xinhu Lake	nighttime; daytime
Earth Observing System Data and Information System	lake	ENVO	ENVO:00000020	Tibetan Plateau	GAZ	GAZ:00011732	35.01	degree	UO	UO:0000185	88.05	degree	UO	UO:0000185	MODIS LST product pre-processing	Lake boundary data processing	Xuehuan Lake	nighttime; daytime
Earth Observing System Data and Information System	lake	ENVO	ENVO:00000020	Tibetan Plateau	GAZ	GAZ:00011732	35.98	degree	UO	UO:0000185	87.37	degree	UO	UO:0000185	MODIS LST product pre-processing	Lake boundary data processing	Xuejing Lake	nighttime; daytime
Earth Observing System Data and Information System	lake	ENVO	ENVO:00000020	Tibetan Plateau	GAZ	GAZ:00011732	34.09	degree	UO	UO:0000185	90.26	degree	UO	UO:0000185	MODIS LST product pre-processing	Lake boundary data processing	Xuelian Lake	nighttime; daytime
Earth Observing System Data and Information System	lake	ENVO	ENVO:00000020	Tibetan Plateau	GAZ	GAZ:00011732	36.29	degree	UO	UO:0000185	88.27	degree	UO	UO:0000185	MODIS LST product pre-processing	Lake boundary data processing	Xuemei Lake	nighttime; daytime
Earth Observing System Data and Information System	lake	ENVO	ENVO:00000020	Tibetan Plateau	GAZ	GAZ:00011732	31.95	degree	UO	UO:0000185	90.34	degree	UO	UO:0000185	MODIS LST product pre-processing	Lake boundary data processing	Xuguo Co	nighttime; daytime
Earth Observing System Data and Information System	lake	ENVO	ENVO:00000020	Tibetan Plateau	GAZ	GAZ:00011732	30.29	degree	UO	UO:0000185	86.41	degree	UO	UO:0000185	MODIS LST product pre-processing	Lake boundary data processing	Xuru Co	nighttime; daytime
Earth Observing System Data and Information System	lake	ENVO	ENVO:00000020	Tibetan Plateau	GAZ	GAZ:00011732	33.96	degree	UO	UO:0000185	83.32	degree	UO	UO:0000185	MODIS LST product pre-processing	Lake boundary data processing	Yadao Lake	nighttime; daytime
Earth Observing System Data and Information System	lake	ENVO	ENVO:00000020	Tibetan Plateau	GAZ	GAZ:00011732	31.57	degree	UO	UO:0000185	89.03	degree	UO	UO:0000185	MODIS LST product pre-processing	Lake boundary data processing	Yaggain Co	nighttime; daytime
Earth Observing System Data and Information System	lake	ENVO	ENVO:00000020	Tibetan Plateau	GAZ	GAZ:00011732	33.01	degree	UO	UO:0000185	89.79	degree	UO	UO:0000185	MODIS LST product pre-processing	Lake boundary data processing	Yaggain Co1	nighttime; daytime
Earth Observing System Data and Information System	lake	ENVO	ENVO:00000020	Tibetan Plateau	GAZ	GAZ:00011732	32.35	degree	UO	UO:0000185	87.31	degree	UO	UO:0000185	MODIS LST product pre-processing	Lake boundary data processing	Yaggain Co2	nighttime; daytime
Earth Observing System Data and Information System	lake	ENVO	ENVO:00000020	Tibetan Plateau	GAZ	GAZ:00011732	34.7	degree	UO	UO:0000185	87.19	degree	UO	UO:0000185	MODIS LST product pre-processing	Lake boundary data processing	Yake Co	nighttime; daytime
Earth Observing System Data and Information System	lake	ENVO	ENVO:00000020	Tibetan Plateau	GAZ	GAZ:00011732	35.53	degree	UO	UO:0000185	93.41	degree	UO	UO:0000185	MODIS LST product pre-processing	Lake boundary data processing	Yan Lake	nighttime; daytime
Earth Observing System Data and Information System	lake	ENVO	ENVO:00000020	Tibetan Plateau	GAZ	GAZ:00011732	35.25	degree	UO	UO:0000185	89.97	degree	UO	UO:0000185	MODIS LST product pre-processing	Lake boundary data processing	Yanghong Lake	nighttime; daytime
Earth Observing System Data and Information System	lake	ENVO	ENVO:00000020	Tibetan Plateau	GAZ	GAZ:00011732	35.43	degree	UO	UO:0000185	84.64	degree	UO	UO:0000185	MODIS LST product pre-processing	Lake boundary data processing	Yanghu Lake	nighttime; daytime
Earth Observing System Data and Information System	lake	ENVO	ENVO:00000020	Tibetan Plateau	GAZ	GAZ:00011732	32.33	degree	UO	UO:0000185	89.77	degree	UO	UO:0000185	MODIS LST product pre-processing	Lake boundary data processing	Yangnapeng Co	nighttime; daytime
Earth Observing System Data and Information System	lake	ENVO	ENVO:00000020	Tibetan Plateau	GAZ	GAZ:00011732	33.87	degree	UO	UO:0000185	89.93	degree	UO	UO:0000185	MODIS LST product pre-processing	Lake boundary data processing	Yanzi Lake	nighttime; daytime
Earth Observing System Data and Information System	lake	ENVO	ENVO:00000020	Tibetan Plateau	GAZ	GAZ:00011732	35.07	degree	UO	UO:0000185	87.06	degree	UO	UO:0000185	MODIS LST product pre-processing	Lake boundary data processing	Yazi Lake	nighttime; daytime
Earth Observing System Data and Information System	lake	ENVO	ENVO:00000020	Tibetan Plateau	GAZ	GAZ:00011732	35.72	degree	UO	UO:0000185	85.27	degree	UO	UO:0000185	MODIS LST product pre-processing	Lake boundary data processing	Yazi Lake_Woniu Lake	nighttime; daytime
Earth Observing System Data and Information System	lake	ENVO	ENVO:00000020	Tibetan Plateau	GAZ	GAZ:00011732	32.93	degree	UO	UO:0000185	86.71	degree	UO	UO:0000185	MODIS LST product pre-processing	Lake boundary data processing	Yibug Caka	nighttime; daytime
Earth Observing System Data and Information System	lake	ENVO	ENVO:00000020	Tibetan Plateau	GAZ	GAZ:00011732	36.19	degree	UO	UO:0000185	88.14	degree	UO	UO:0000185	MODIS LST product pre-processing	Lake boundary data processing	Yinbo Lake	nighttime; daytime
Earth Observing System Data and Information System	lake	ENVO	ENVO:00000020	Tibetan Plateau	GAZ	GAZ:00011732	34.43	degree	UO	UO:0000185	88.06	degree	UO	UO:0000185	MODIS LST product pre-processing	Lake boundary data processing	Yingtian Lake	nighttime; daytime
Earth Observing System Data and Information System	lake	ENVO	ENVO:00000020	Tibetan Plateau	GAZ	GAZ:00011732	33.91	degree	UO	UO:0000185	88.04	degree	UO	UO:0000185	MODIS LST product pre-processing	Lake boundary data processing	Yinlong Co	nighttime; daytime
Earth Observing System Data and Information System	lake	ENVO	ENVO:00000020	Tibetan Plateau	GAZ	GAZ:00011732	35.6	degree	UO	UO:0000185	90.63	degree	UO	UO:0000185	MODIS LST product pre-processing	Lake boundary data processing	Yinma Lake	nighttime; daytime
Earth Observing System Data and Information System	lake	ENVO	ENVO:00000020	Tibetan Plateau	GAZ	GAZ:00011732	34.96	degree	UO	UO:0000185	89.23	degree	UO	UO:0000185	MODIS LST product pre-processing	Lake boundary data processing	Yongbo Lake	nighttime; daytime
Earth Observing System Data and Information System	lake	ENVO	ENVO:00000020	Tibetan Plateau	GAZ	GAZ:00011732	32.36	degree	UO	UO:0000185	87.06	degree	UO	UO:0000185	MODIS LST product pre-processing	Lake boundary data processing	Yongqin Co	nighttime; daytime
Earth Observing System Data and Information System	lake	ENVO	ENVO:00000020	Tibetan Plateau	GAZ	GAZ:00011732	30.47	degree	UO	UO:0000185	88.61	degree	UO	UO:0000185	MODIS LST product pre-processing	Lake boundary data processing	Yoqag Co	nighttime; daytime
Earth Observing System Data and Information System	lake	ENVO	ENVO:00000020	Tibetan Plateau	GAZ	GAZ:00011732	34.46	degree	UO	UO:0000185	88.74	degree	UO	UO:0000185	MODIS LST product pre-processing	Lake boundary data processing	Youyi Lake	nighttime; daytime
Earth Observing System Data and Information System	lake	ENVO	ENVO:00000020	Tibetan Plateau	GAZ	GAZ:00011732	34.81	degree	UO	UO:0000185	89.28	degree	UO	UO:0000185	MODIS LST product pre-processing	Lake boundary data processing	Yuan Lake1	nighttime; daytime
Earth Observing System Data and Information System	lake	ENVO	ENVO:00000020	Tibetan Plateau	GAZ	GAZ:00011732	33.95	degree	UO	UO:0000185	85.34	degree	UO	UO:0000185	MODIS LST product pre-processing	Lake boundary data processing	Yuan Lake2	nighttime; daytime
Earth Observing System Data and Information System	lake	ENVO	ENVO:00000020	Tibetan Plateau	GAZ	GAZ:00011732	35.61	degree	UO	UO:0000185	90.38	degree	UO	UO:0000185	MODIS LST product pre-processing	Lake boundary data processing	Yueliang Lake	nighttime; daytime
Earth Observing System Data and Information System	lake	ENVO	ENVO:00000020	Tibetan Plateau	GAZ	GAZ:00011732	34.92	degree	UO	UO:0000185	82.22	degree	UO	UO:0000185	MODIS LST product pre-processing	Lake boundary data processing	Yueya Lake	nighttime; daytime
Earth Observing System Data and Information System	lake	ENVO	ENVO:00000020	Tibetan Plateau	GAZ	GAZ:00011732	35.74	degree	UO	UO:0000185	86.69	degree	UO	UO:0000185	MODIS LST product pre-processing	Lake boundary data processing	Yuhuan Lake	nighttime; daytime
Earth Observing System Data and Information System	lake	ENVO	ENVO:00000020	Tibetan Plateau	GAZ	GAZ:00011732	34.9	degree	UO	UO:0000185	88.39	degree	UO	UO:0000185	MODIS LST product pre-processing	Lake boundary data processing	Yupan Lake	nighttime; daytime
Earth Observing System Data and Information System	lake	ENVO	ENVO:00000020	Tibetan Plateau	GAZ	GAZ:00011732	36.01	degree	UO	UO:0000185	88.78	degree	UO	UO:0000185	MODIS LST product pre-processing	Lake boundary data processing	Yuye Lake	nighttime; daytime
Earth Observing System Data and Information System	lake	ENVO	ENVO:00000020	Tibetan Plateau	GAZ	GAZ:00011732	32.24	degree	UO	UO:0000185	89.61	degree	UO	UO:0000185	MODIS LST product pre-processing	Lake boundary data processing	Zainzong Co	nighttime; daytime
Earth Observing System Data and Information System	lake	ENVO	ENVO:00000020	Tibetan Plateau	GAZ	GAZ:00011732	33.15	degree	UO	UO:0000185	89.7	degree	UO	UO:0000185	MODIS LST product pre-processing	Lake boundary data processing	Zhamucuomaqiong	nighttime; daytime
Earth Observing System Data and Information System	lake	ENVO	ENVO:00000020	Tibetan Plateau	GAZ	GAZ:00011732	31.54	degree	UO	UO:0000185	87.39	degree	UO	UO:0000185	MODIS LST product pre-processing	Lake boundary data processing	Zhangnai Co	nighttime; daytime
Earth Observing System Data and Information System	lake	ENVO	ENVO:00000020	Tibetan Plateau	GAZ	GAZ:00011732	35.3	degree	UO	UO:0000185	87.25	degree	UO	UO:0000185	MODIS LST product pre-processing	Lake boundary data processing	Zhaoyang Lake	nighttime; daytime
Earth Observing System Data and Information System	lake	ENVO	ENVO:00000020	Tibetan Plateau	GAZ	GAZ:00011732	30.93	degree	UO	UO:0000185	85.62	degree	UO	UO:0000185	MODIS LST product pre-processing	Lake boundary data processing	Zhari Namco	nighttime; daytime
Earth Observing System Data and Information System	lake	ENVO	ENVO:00000020	Tibetan Plateau	GAZ	GAZ:00011732	32.2	degree	UO	UO:0000185	85.12	degree	UO	UO:0000185	MODIS LST product pre-processing	Lake boundary data processing	Zhaxi Co	nighttime; daytime
Earth Observing System Data and Information System	lake	ENVO	ENVO:00000020	Tibetan Plateau	GAZ	GAZ:00011732	35.92	degree	UO	UO:0000185	86.96	degree	UO	UO:0000185	MODIS LST product pre-processing	Lake boundary data processing	Zhenquan Lake	nighttime; daytime
Earth Observing System Data and Information System	lake	ENVO	ENVO:00000020	Tibetan Plateau	GAZ	GAZ:00011732	32.08	degree	UO	UO:0000185	90.86	degree	UO	UO:0000185	MODIS LST product pre-processing	Lake boundary data processing	Zige Tangco	nighttime; daytime
Earth Observing System Data and Information System	lake	ENVO	ENVO:00000020	Tibetan Plateau	GAZ	GAZ:00011732	31.37	degree	UO	UO:0000185	87.9	degree	UO	UO:0000185	MODIS LST product pre-processing	Lake boundary data processing	Zigu Co	nighttime; daytime
Earth Observing System Data and Information System	lake	ENVO	ENVO:00000020	Tibetan Plateau	GAZ	GAZ:00011732	32.17	degree	UO	UO:0000185	86.2	degree	UO	UO:0000185	MODIS LST product pre-processing	Lake boundary data processing	Ziru Co	nighttime; daytime
Earth Observing System Data and Information System	lake	ENVO	ENVO:00000020	Yangtze River	GAZ	GAZ:00011749	33.99	degree	UO	UO:0000185	92.82	degree	UO	UO:0000185	MODIS LST product pre-processing	Lake boundary data processing	Cuojiangqin	nighttime; daytime
Earth Observing System Data and Information System	lake	ENVO	ENVO:00000020	Yangtze River	GAZ	GAZ:00011749	34.6	degree	UO	UO:0000185	92.46	degree	UO	UO:0000185	MODIS LST product pre-processing	Lake boundary data processing	Gouren Lake	nighttime; daytime
Earth Observing System Data and Information System	lake	ENVO	ENVO:00000020	Yangtze River	GAZ	GAZ:00011749	34.42	degree	UO	UO:0000185	91.03	degree	UO	UO:0000185	MODIS LST product pre-processing	Lake boundary data processing	Hulu Lake	nighttime; daytime
Earth Observing System Data and Information System	lake	ENVO	ENVO:00000020	Yangtze River	GAZ	GAZ:00011749	35.21	degree	UO	UO:0000185	95.13	degree	UO	UO:0000185	MODIS LST product pre-processing	Lake boundary data processing	Kanbakadong Co	nighttime; daytime
Earth Observing System Data and Information System	lake	ENVO	ENVO:00000020	Yangtze River	GAZ	GAZ:00011749	34.34	degree	UO	UO:0000185	91.59	degree	UO	UO:0000185	MODIS LST product pre-processing	Lake boundary data processing	Mazhangcuoqin	nighttime; daytime
Earth Observing System Data and Information System	lake	ENVO	ENVO:00000020	Yangtze River	GAZ	GAZ:00011749	33.09	degree	UO	UO:0000185	93.21	degree	UO	UO:0000185	MODIS LST product pre-processing	Lake boundary data processing	Niri Acuogai	nighttime; daytime
Earth Observing System Data and Information System	lake	ENVO	ENVO:00000020	Yangtze River	GAZ	GAZ:00011749	33.89	degree	UO	UO:0000185	91.19	degree	UO	UO:0000185	MODIS LST product pre-processing	Lake boundary data processing	Quemo Co	nighttime; daytime
Earth Observing System Data and Information System	lake	ENVO	ENVO:00000020	Yangtze River	GAZ	GAZ:00011749	34.2	degree	UO	UO:0000185	91.69	degree	UO	UO:0000185	MODIS LST product pre-processing	Lake boundary data processing	Rijiu Co	nighttime; daytime
Earth Observing System Data and Information System	lake	ENVO	ENVO:00000020	Yangtze River	GAZ	GAZ:00011749	35.23	degree	UO	UO:0000185	91.21	degree	UO	UO:0000185	MODIS LST product pre-processing	Lake boundary data processing	S63022	nighttime; daytime
Earth Observing System Data and Information System	lake	ENVO	ENVO:00000020	Yangtze River	GAZ	GAZ:00011749	34.81	degree	UO	UO:0000185	92.22	degree	UO	UO:0000185	MODIS LST product pre-processing	Lake boundary data processing	Telashi Lake	nighttime; daytime
Earth Observing System Data and Information System	lake	ENVO	ENVO:00000020	Yangtze River	GAZ	GAZ:00011749	34.25	degree	UO	UO:0000185	92.68	degree	UO	UO:0000185	MODIS LST product pre-processing	Lake boundary data processing	Yaxi Co	nighttime; daytime
Earth Observing System Data and Information System	lake	ENVO	ENVO:00000020	Yangtze River	GAZ	GAZ:00011749	35.22	degree	UO	UO:0000185	92.13	degree	UO	UO:0000185	MODIS LST product pre-processing	Lake boundary data processing	Yelusu Lake	nighttime; daytime
Earth Observing System Data and Information System	lake	ENVO	ENVO:00000020	Yangtze River	GAZ	GAZ:00011749	35.24	degree	UO	UO:0000185	90.91	degree	UO	UO:0000185	MODIS LST product pre-processing	Lake boundary data processing	Yishan Lake	nighttime; daytime
Earth Observing System Data and Information System	lake	ENVO	ENVO:00000020	Yellow River	GAZ	GAZ:00247377	36.15	degree	UO	UO:0000185	101.77	degree	UO	UO:0000185	MODIS LST product pre-processing	Lake boundary data processing	2005NB001Yellow	nighttime; daytime
Earth Observing System Data and Information System	lake	ENVO	ENVO:00000020	Yellow River	GAZ	GAZ:00247377	34.78	degree	UO	UO:0000185	98.29	degree	UO	UO:0000185	MODIS LST product pre-processing	Lake boundary data processing	Ayonggama Co	nighttime; daytime
Earth Observing System Data and Information System	lake	ENVO	ENVO:00000020	Yellow River	GAZ	GAZ:00247377	34.79	degree	UO	UO:0000185	98.2	degree	UO	UO:0000185	MODIS LST product pre-processing	Lake boundary data processing	Ayongwuerma Co	nighttime; daytime
Earth Observing System Data and Information System	lake	ENVO	ENVO:00000020	Yellow River	GAZ	GAZ:00247377	36.7	degree	UO	UO:0000185	99.11	degree	UO	UO:0000185	MODIS LST product pre-processing	Lake boundary data processing	Caka Salt Lake	nighttime; daytime
Earth Observing System Data and Information System	lake	ENVO	ENVO:00000020	Yellow River	GAZ	GAZ:00247377	37.01	degree	UO	UO:0000185	100.57	degree	UO	UO:0000185	MODIS LST product pre-processing	Lake boundary data processing	Gahai2	nighttime; daytime
Earth Observing System Data and Information System	lake	ENVO	ENVO:00000020	Yellow River	GAZ	GAZ:00247377	34.49	degree	UO	UO:0000185	97.73	degree	UO	UO:0000185	MODIS LST product pre-processing	Lake boundary data processing	Galala Co	nighttime; daytime
Earth Observing System Data and Information System	lake	ENVO	ENVO:00000020	Yellow River	GAZ	GAZ:00247377	34.32	degree	UO	UO:0000185	98.66	degree	UO	UO:0000185	MODIS LST product pre-processing	Lake boundary data processing	Gangnagema Co	nighttime; daytime
Earth Observing System Data and Information System	lake	ENVO	ENVO:00000020	Yellow River	GAZ	GAZ:00247377	34.93	degree	UO	UO:0000185	97.26	degree	UO	UO:0000185	MODIS LST product pre-processing	Lake boundary data processing	Gyaring Lake	nighttime; daytime
Earth Observing System Data and Information System	lake	ENVO	ENVO:00000020	Yellow River	GAZ	GAZ:00247377	34.01	degree	UO	UO:0000185	97.23	degree	UO	UO:0000185	MODIS LST product pre-processing	Lake boundary data processing	Koucha	nighttime; daytime
Earth Observing System Data and Information System	lake	ENVO	ENVO:00000020	Yellow River	GAZ	GAZ:00247377	35.3	degree	UO	UO:0000185	99.18	degree	UO	UO:0000185	MODIS LST product pre-processing	Lake boundary data processing	Kuhai	nighttime; daytime
Earth Observing System Data and Information System	lake	ENVO	ENVO:00000020	Yellow River	GAZ	GAZ:00247377	34.86	degree	UO	UO:0000185	98.02	degree	UO	UO:0000185	MODIS LST product pre-processing	Lake boundary data processing	Longre Co	nighttime; daytime
Earth Observing System Data and Information System	lake	ENVO	ENVO:00000020	Yellow River	GAZ	GAZ:00247377	34.9	degree	UO	UO:0000185	97.7	degree	UO	UO:0000185	MODIS LST product pre-processing	Lake boundary data processing	Ngoring Lake	nighttime; daytime
Earth Observing System Data and Information System	lake	ENVO	ENVO:00000020	Yellow River	GAZ	GAZ:00247377	36.88	degree	UO	UO:0000185	100.2	degree	UO	UO:0000185	MODIS LST product pre-processing	Lake boundary data processing	Qinghai Lake	nighttime; daytime
Earth Observing System Data and Information System	lake	ENVO	ENVO:00000020	Yellow River	GAZ	GAZ:00247377	34.33	degree	UO	UO:0000185	98.75	degree	UO	UO:0000185	MODIS LST product pre-processing	Lake boundary data processing	Rige Co	nighttime; daytime
Earth Observing System Data and Information System	lake	ENVO	ENVO:00000020	Yellow River	GAZ	GAZ:00247377	36.84	degree	UO	UO:0000185	98.45	degree	UO	UO:0000185	MODIS LST product pre-processing	Lake boundary data processing	Xiligou Lake	nighttime; daytime
Earth Observing System Data and Information System	lake	ENVO	ENVO:00000020	Yellow River	GAZ	GAZ:00247377	34.83	degree	UO	UO:0000185	98.1	degree	UO	UO:0000185	MODIS LST product pre-processing	Lake boundary data processing	Xinxin Lake	nighttime; daytime
Earth Observing System Data and Information System	lake	ENVO	ENVO:00000020	Yellow River	GAZ	GAZ:00247377	34.96	degree	UO	UO:0000185	97.48	degree	UO	UO:0000185	MODIS LST product pre-processing	Lake boundary data processing	Zhuorang Co	nighttime; daytime
