# Supplementary material for: A comprehensive data set of lake surface water temperature over the Tibetan Plateau derived from MODIS LST products 2001–2015
Source: Sci Data. 2017 Jul 25;4:170095. doi: 10.1038/sdata.2017.95 (PMC5525638; doi:10.1038/sdata.2017.95)
Supplement: Supplementary file 1 [file sdata201795-isa1.zip › a_assay_Hong.txt]

Sample Name	Protocol REF	Assay Name	Raw Data File	Comment[Data Repository]	Comment[Data Record Accession]	Comment[Data Record URI]	Factor Value[time of day]
2005NB001innerF	LSWT Deriving	2005NB001innerF	TPLakes_Temperature.zip	figshare	doi:10.6084/m9.figshare.4975835	http://dx.doi.org/10.6084/m9.figshare.4975835	nighttime; daytime
2005NB001Yellow	LSWT Deriving	2005NB001Yellow	TPLakes_Temperature.zip	figshare	doi:10.6084/m9.figshare.4975835	http://dx.doi.org/10.6084/m9.figshare.4975835	nighttime; daytime
2005NB002innerF	LSWT Deriving	2005NB002innerF	TPLakes_Temperature.zip	figshare	doi:10.6084/m9.figshare.4975835	http://dx.doi.org/10.6084/m9.figshare.4975835	nighttime; daytime
Aiyong Co	LSWT Deriving	Aiyong Co	TPLakes_Temperature.zip	figshare	doi:10.6084/m9.figshare.4975835	http://dx.doi.org/10.6084/m9.figshare.4975835	nighttime; daytime
Ake Sayi Lake	LSWT Deriving	Ake Sayi Lake	TPLakes_Temperature.zip	figshare	doi:10.6084/m9.figshare.4975835	http://dx.doi.org/10.6084/m9.figshare.4975835	nighttime; daytime
Alake Lake	LSWT Deriving	Alake Lake	TPLakes_Temperature.zip	figshare	doi:10.6084/m9.figshare.4975835	http://dx.doi.org/10.6084/m9.figshare.4975835	nighttime; daytime
Amjog Co	LSWT Deriving	Amjog Co	TPLakes_Temperature.zip	figshare	doi:10.6084/m9.figshare.4975835	http://dx.doi.org/10.6084/m9.figshare.4975835	nighttime; daytime
Amu Co	LSWT Deriving	Amu Co	TPLakes_Temperature.zip	figshare	doi:10.6084/m9.figshare.4975835	http://dx.doi.org/10.6084/m9.figshare.4975835	nighttime; daytime
Angdar Co	LSWT Deriving	Angdar Co	TPLakes_Temperature.zip	figshare	doi:10.6084/m9.figshare.4975835	http://dx.doi.org/10.6084/m9.figshare.4975835	nighttime; daytime
Angrenjin Co	LSWT Deriving	Angrenjin Co	TPLakes_Temperature.zip	figshare	doi:10.6084/m9.figshare.4975835	http://dx.doi.org/10.6084/m9.figshare.4975835	nighttime; daytime
Angshang Co	LSWT Deriving	Angshang Co	TPLakes_Temperature.zip	figshare	doi:10.6084/m9.figshare.4975835	http://dx.doi.org/10.6084/m9.figshare.4975835	nighttime; daytime
Aong Co	LSWT Deriving	A'ong Co	TPLakes_Temperature.zip	figshare	doi:10.6084/m9.figshare.4975835	http://dx.doi.org/10.6084/m9.figshare.4975835	nighttime; daytime
Aqqikkol Lake	LSWT Deriving	Aqqikkol Lake	TPLakes_Temperature.zip	figshare	doi:10.6084/m9.figshare.4975835	http://dx.doi.org/10.6084/m9.figshare.4975835	nighttime; daytime
Argog Co	LSWT Deriving	Argog Co	TPLakes_Temperature.zip	figshare	doi:10.6084/m9.figshare.4975835	http://dx.doi.org/10.6084/m9.figshare.4975835	nighttime; daytime
Aru Co	LSWT Deriving	Aru Co	TPLakes_Temperature.zip	figshare	doi:10.6084/m9.figshare.4975835	http://dx.doi.org/10.6084/m9.figshare.4975835	nighttime; daytime
Ashikule Lake	LSWT Deriving	Ashikule Lake	TPLakes_Temperature.zip	figshare	doi:10.6084/m9.figshare.4975835	http://dx.doi.org/10.6084/m9.figshare.4975835	nighttime; daytime
Ayakkum Lake	LSWT Deriving	Ayakkum Lake	TPLakes_Temperature.zip	figshare	doi:10.6084/m9.figshare.4975835	http://dx.doi.org/10.6084/m9.figshare.4975835	nighttime; daytime
Ayonggama Co	LSWT Deriving	Ayonggama Co	TPLakes_Temperature.zip	figshare	doi:10.6084/m9.figshare.4975835	http://dx.doi.org/10.6084/m9.figshare.4975835	nighttime; daytime
Ayongwuerma Co	LSWT Deriving	Ayongwu'erma Co	TPLakes_Temperature.zip	figshare	doi:10.6084/m9.figshare.4975835	http://dx.doi.org/10.6084/m9.figshare.4975835	nighttime; daytime
Baibing Lake	LSWT Deriving	Baibing Lake	TPLakes_Temperature.zip	figshare	doi:10.6084/m9.figshare.4975835	http://dx.doi.org/10.6084/m9.figshare.4975835	nighttime; daytime
Baidoi Co	LSWT Deriving	Baidoi Co	TPLakes_Temperature.zip	figshare	doi:10.6084/m9.figshare.4975835	http://dx.doi.org/10.6084/m9.figshare.4975835	nighttime; daytime
Bairab Co	LSWT Deriving	Bairab Co	TPLakes_Temperature.zip	figshare	doi:10.6084/m9.figshare.4975835	http://dx.doi.org/10.6084/m9.figshare.4975835	nighttime; daytime
Baitan Lake	LSWT Deriving	Baitan Lake	TPLakes_Temperature.zip	figshare	doi:10.6084/m9.figshare.4975835	http://dx.doi.org/10.6084/m9.figshare.4975835	nighttime; daytime
Baitutang Lake	LSWT Deriving	Baitutang Lake	TPLakes_Temperature.zip	figshare	doi:10.6084/m9.figshare.4975835	http://dx.doi.org/10.6084/m9.figshare.4975835	nighttime; daytime
Bajiu Co	LSWT Deriving	Bajiu Co	TPLakes_Temperature.zip	figshare	doi:10.6084/m9.figshare.4975835	http://dx.doi.org/10.6084/m9.figshare.4975835	nighttime; daytime
Bamco	LSWT Deriving	Bamco	TPLakes_Temperature.zip	figshare	doi:10.6084/m9.figshare.4975835	http://dx.doi.org/10.6084/m9.figshare.4975835	nighttime; daytime
Bandao Lake	LSWT Deriving	Bandao Lake	TPLakes_Temperature.zip	figshare	doi:10.6084/m9.figshare.4975835	http://dx.doi.org/10.6084/m9.figshare.4975835	nighttime; daytime
Bangdag Co	LSWT Deriving	Bangdag Co	TPLakes_Temperature.zip	figshare	doi:10.6084/m9.figshare.4975835	http://dx.doi.org/10.6084/m9.figshare.4975835	nighttime; daytime
Bangkog Co	LSWT Deriving	Bangkog Co	TPLakes_Temperature.zip	figshare	doi:10.6084/m9.figshare.4975835	http://dx.doi.org/10.6084/m9.figshare.4975835	nighttime; daytime
Bangong Co	LSWT Deriving	Bangong Co	TPLakes_Temperature.zip	figshare	doi:10.6084/m9.figshare.4975835	http://dx.doi.org/10.6084/m9.figshare.4975835	nighttime; daytime
Baqian Co	LSWT Deriving	Baqian Co	TPLakes_Temperature.zip	figshare	doi:10.6084/m9.figshare.4975835	http://dx.doi.org/10.6084/m9.figshare.4975835	nighttime; daytime
Beilei Co	LSWT Deriving	Beilei Co	TPLakes_Temperature.zip	figshare	doi:10.6084/m9.figshare.4975835	http://dx.doi.org/10.6084/m9.figshare.4975835	nighttime; daytime
Beilikeke Lake	LSWT Deriving	Beilikeke Lake	TPLakes_Temperature.zip	figshare	doi:10.6084/m9.figshare.4975835	http://dx.doi.org/10.6084/m9.figshare.4975835	nighttime; daytime
Beiyu Lake	LSWT Deriving	Beiyu Lake	TPLakes_Temperature.zip	figshare	doi:10.6084/m9.figshare.4975835	http://dx.doi.org/10.6084/m9.figshare.4975835	nighttime; daytime
Bengze Co	LSWT Deriving	Bengze Co	TPLakes_Temperature.zip	figshare	doi:10.6084/m9.figshare.4975835	http://dx.doi.org/10.6084/m9.figshare.4975835	nighttime; daytime
Bensong Co	LSWT Deriving	Bensong Co	TPLakes_Temperature.zip	figshare	doi:10.6084/m9.figshare.4975835	http://dx.doi.org/10.6084/m9.figshare.4975835	nighttime; daytime
Bero Zeco	LSWT Deriving	Bero Zeco	TPLakes_Temperature.zip	figshare	doi:10.6084/m9.figshare.4975835	http://dx.doi.org/10.6084/m9.figshare.4975835	nighttime; daytime
Biluo Co	LSWT Deriving	Biluo Co	TPLakes_Temperature.zip	figshare	doi:10.6084/m9.figshare.4975835	http://dx.doi.org/10.6084/m9.figshare.4975835	nighttime; daytime
Bong Co	LSWT Deriving	Bong Co	TPLakes_Temperature.zip	figshare	doi:10.6084/m9.figshare.4975835	http://dx.doi.org/10.6084/m9.figshare.4975835	nighttime; daytime
Botao Lake	LSWT Deriving	Botao Lake	TPLakes_Temperature.zip	figshare	doi:10.6084/m9.figshare.4975835	http://dx.doi.org/10.6084/m9.figshare.4975835	nighttime; daytime
Bumu Co	LSWT Deriving	Bumu Co	TPLakes_Temperature.zip	figshare	doi:10.6084/m9.figshare.4975835	http://dx.doi.org/10.6084/m9.figshare.4975835	nighttime; daytime
Burog Co	LSWT Deriving	Burog Co	TPLakes_Temperature.zip	figshare	doi:10.6084/m9.figshare.4975835	http://dx.doi.org/10.6084/m9.figshare.4975835	nighttime; daytime
Caiji Co	LSWT Deriving	Caiji Co	TPLakes_Temperature.zip	figshare	doi:10.6084/m9.figshare.4975835	http://dx.doi.org/10.6084/m9.figshare.4975835	nighttime; daytime
Caka Salt Lake	LSWT Deriving	Caka Salt Lake	TPLakes_Temperature.zip	figshare	doi:10.6084/m9.figshare.4975835	http://dx.doi.org/10.6084/m9.figshare.4975835	nighttime; daytime
Cam Co	LSWT Deriving	Cam Co	TPLakes_Temperature.zip	figshare	doi:10.6084/m9.figshare.4975835	http://dx.doi.org/10.6084/m9.figshare.4975835	nighttime; daytime
Cedo Caka	LSWT Deriving	Cedo Caka	TPLakes_Temperature.zip	figshare	doi:10.6084/m9.figshare.4975835	http://dx.doi.org/10.6084/m9.figshare.4975835	nighttime; daytime
Cemar Co	LSWT Deriving	Cemar Co	TPLakes_Temperature.zip	figshare	doi:10.6084/m9.figshare.4975835	http://dx.doi.org/10.6084/m9.figshare.4975835	nighttime; daytime
Chabo Co	LSWT Deriving	Chabo Co	TPLakes_Temperature.zip	figshare	doi:10.6084/m9.figshare.4975835	http://dx.doi.org/10.6084/m9.figshare.4975835	nighttime; daytime
Chabyer Co	LSWT Deriving	Chabyer Co	TPLakes_Temperature.zip	figshare	doi:10.6084/m9.figshare.4975835	http://dx.doi.org/10.6084/m9.figshare.4975835	nighttime; daytime
Chacang Co	LSWT Deriving	Chacang Co	TPLakes_Temperature.zip	figshare	doi:10.6084/m9.figshare.4975835	http://dx.doi.org/10.6084/m9.figshare.4975835	nighttime; daytime
Chamu Co	LSWT Deriving	Chamu Co	TPLakes_Temperature.zip	figshare	doi:10.6084/m9.figshare.4975835	http://dx.doi.org/10.6084/m9.figshare.4975835	nighttime; daytime
Changhong Lake	LSWT Deriving	Changhong Lake	TPLakes_Temperature.zip	figshare	doi:10.6084/m9.figshare.4975835	http://dx.doi.org/10.6084/m9.figshare.4975835	nighttime; daytime
Changhu Lake1	LSWT Deriving	Changhu Lake1	TPLakes_Temperature.zip	figshare	doi:10.6084/m9.figshare.4975835	http://dx.doi.org/10.6084/m9.figshare.4975835	nighttime; daytime
Changhu Lake2	LSWT Deriving	Changhu Lake2	TPLakes_Temperature.zip	figshare	doi:10.6084/m9.figshare.4975835	http://dx.doi.org/10.6084/m9.figshare.4975835	nighttime; daytime
Chaqmaqtin Lake	LSWT Deriving	Chaqmaqtin Lake	TPLakes_Temperature.zip	figshare	doi:10.6084/m9.figshare.4975835	http://dx.doi.org/10.6084/m9.figshare.4975835	nighttime; daytime
Chem Co	LSWT Deriving	Chem Co	TPLakes_Temperature.zip	figshare	doi:10.6084/m9.figshare.4975835	http://dx.doi.org/10.6084/m9.figshare.4975835	nighttime; daytime
Chen Co	LSWT Deriving	Chen Co	TPLakes_Temperature.zip	figshare	doi:10.6084/m9.figshare.4975835	http://dx.doi.org/10.6084/m9.figshare.4975835	nighttime; daytime
Chibzhang Co	LSWT Deriving	Chibzhang Co	TPLakes_Temperature.zip	figshare	doi:10.6084/m9.figshare.4975835	http://dx.doi.org/10.6084/m9.figshare.4975835	nighttime; daytime
Chumba Yumco	LSWT Deriving	Chumba Yumco	TPLakes_Temperature.zip	figshare	doi:10.6084/m9.figshare.4975835	http://dx.doi.org/10.6084/m9.figshare.4975835	nighttime; daytime
Co Ngoin1	LSWT Deriving	Co Ngoin1	TPLakes_Temperature.zip	figshare	doi:10.6084/m9.figshare.4975835	http://dx.doi.org/10.6084/m9.figshare.4975835	nighttime; daytime
Co Ngoin2	LSWT Deriving	Co Ngoin2	TPLakes_Temperature.zip	figshare	doi:10.6084/m9.figshare.4975835	http://dx.doi.org/10.6084/m9.figshare.4975835	nighttime; daytime
Co Nyi	LSWT Deriving	Co Nyi	TPLakes_Temperature.zip	figshare	doi:10.6084/m9.figshare.4975835	http://dx.doi.org/10.6084/m9.figshare.4975835	nighttime; daytime
Como Chamling	LSWT Deriving	Como Chamling	TPLakes_Temperature.zip	figshare	doi:10.6084/m9.figshare.4975835	http://dx.doi.org/10.6084/m9.figshare.4975835	nighttime; daytime
Cuochuolong	LSWT Deriving	Cuochuolong	TPLakes_Temperature.zip	figshare	doi:10.6084/m9.figshare.4975835	http://dx.doi.org/10.6084/m9.figshare.4975835	nighttime; daytime
Cuoda Rima	LSWT Deriving	Cuoda Rima	TPLakes_Temperature.zip	figshare	doi:10.6084/m9.figshare.4975835	http://dx.doi.org/10.6084/m9.figshare.4975835	nighttime; daytime
Cuojia Lake	LSWT Deriving	Cuojia Lake	TPLakes_Temperature.zip	figshare	doi:10.6084/m9.figshare.4975835	http://dx.doi.org/10.6084/m9.figshare.4975835	nighttime; daytime
Cuojiangqin	LSWT Deriving	Cuojiangqin	TPLakes_Temperature.zip	figshare	doi:10.6084/m9.figshare.4975835	http://dx.doi.org/10.6084/m9.figshare.4975835	nighttime; daytime
Cuolabaeeadong	LSWT Deriving	Cuolaba'e'eadong	TPLakes_Temperature.zip	figshare	doi:10.6084/m9.figshare.4975835	http://dx.doi.org/10.6084/m9.figshare.4975835	nighttime; daytime
Cuona Co	LSWT Deriving	Cuona Co	TPLakes_Temperature.zip	figshare	doi:10.6084/m9.figshare.4975835	http://dx.doi.org/10.6084/m9.figshare.4975835	nighttime; daytime
Cuona Lake	LSWT Deriving	Cuona Lake	TPLakes_Temperature.zip	figshare	doi:10.6084/m9.figshare.4975835	http://dx.doi.org/10.6084/m9.figshare.4975835	nighttime; daytime
Cuowomo	LSWT Deriving	Cuowomo	TPLakes_Temperature.zip	figshare	doi:10.6084/m9.figshare.4975835	http://dx.doi.org/10.6084/m9.figshare.4975835	nighttime; daytime
Dachaidan Lake	LSWT Deriving	Dachaidan Lake	TPLakes_Temperature.zip	figshare	doi:10.6084/m9.figshare.4975835	http://dx.doi.org/10.6084/m9.figshare.4975835	nighttime; daytime
Daggyai Co	LSWT Deriving	Daggyai Co	TPLakes_Temperature.zip	figshare	doi:10.6084/m9.figshare.4975835	http://dx.doi.org/10.6084/m9.figshare.4975835	nighttime; daytime
Dagze Co	LSWT Deriving	Dagze Co	TPLakes_Temperature.zip	figshare	doi:10.6084/m9.figshare.4975835	http://dx.doi.org/10.6084/m9.figshare.4975835	nighttime; daytime
Damazirang	LSWT Deriving	Damazirang	TPLakes_Temperature.zip	figshare	doi:10.6084/m9.figshare.4975835	http://dx.doi.org/10.6084/m9.figshare.4975835	nighttime; daytime
Dangqiong Co	LSWT Deriving	Dangqiong Co	TPLakes_Temperature.zip	figshare	doi:10.6084/m9.figshare.4975835	http://dx.doi.org/10.6084/m9.figshare.4975835	nighttime; daytime
Darab Co	LSWT Deriving	Darab Co	TPLakes_Temperature.zip	figshare	doi:10.6084/m9.figshare.4975835	http://dx.doi.org/10.6084/m9.figshare.4975835	nighttime; daytime
Daru Co	LSWT Deriving	Daru Co	TPLakes_Temperature.zip	figshare	doi:10.6084/m9.figshare.4975835	http://dx.doi.org/10.6084/m9.figshare.4975835	nighttime; daytime
Dawa Co	LSWT Deriving	Dawa Co	TPLakes_Temperature.zip	figshare	doi:10.6084/m9.figshare.4975835	http://dx.doi.org/10.6084/m9.figshare.4975835	nighttime; daytime
Daxiong Lake	LSWT Deriving	Daxiong Lake	TPLakes_Temperature.zip	figshare	doi:10.6084/m9.figshare.4975835	http://dx.doi.org/10.6084/m9.figshare.4975835	nighttime; daytime
Dazadizha Co	LSWT Deriving	Dazadizha Co	TPLakes_Temperature.zip	figshare	doi:10.6084/m9.figshare.4975835	http://dx.doi.org/10.6084/m9.figshare.4975835	nighttime; daytime
Dearang Co	LSWT Deriving	De'arang Co	TPLakes_Temperature.zip	figshare	doi:10.6084/m9.figshare.4975835	http://dx.doi.org/10.6084/m9.figshare.4975835	nighttime; daytime
Deyu Lake	LSWT Deriving	Deyu Lake	TPLakes_Temperature.zip	figshare	doi:10.6084/m9.figshare.4975835	http://dx.doi.org/10.6084/m9.figshare.4975835	nighttime; daytime
Dingjiamang Co	LSWT Deriving	Dingjiamang Co	TPLakes_Temperature.zip	figshare	doi:10.6084/m9.figshare.4975835	http://dx.doi.org/10.6084/m9.figshare.4975835	nighttime; daytime
Dogai Coring	LSWT Deriving	Dogai Coring	TPLakes_Temperature.zip	figshare	doi:10.6084/m9.figshare.4975835	http://dx.doi.org/10.6084/m9.figshare.4975835	nighttime; daytime
Dogaicoring Qangco	LSWT Deriving	Dogaicoring Qangco	TPLakes_Temperature.zip	figshare	doi:10.6084/m9.figshare.4975835	http://dx.doi.org/10.6084/m9.figshare.4975835	nighttime; daytime
Dong Co	LSWT Deriving	Dong Co	TPLakes_Temperature.zip	figshare	doi:10.6084/m9.figshare.4975835	http://dx.doi.org/10.6084/m9.figshare.4975835	nighttime; daytime
Donggei Cuona Lake	LSWT Deriving	Donggei Cuona Lake	TPLakes_Temperature.zip	figshare	doi:10.6084/m9.figshare.4975835	http://dx.doi.org/10.6084/m9.figshare.4975835	nighttime; daytime
Dongka Co	LSWT Deriving	Dongka Co	TPLakes_Temperature.zip	figshare	doi:10.6084/m9.figshare.4975835	http://dx.doi.org/10.6084/m9.figshare.4975835	nighttime; daytime
Dongmo Co	LSWT Deriving	Dongmo Co	TPLakes_Temperature.zip	figshare	doi:10.6084/m9.figshare.4975835	http://dx.doi.org/10.6084/m9.figshare.4975835	nighttime; daytime
Dongyue Lake	LSWT Deriving	Dongyue Lake	TPLakes_Temperature.zip	figshare	doi:10.6084/m9.figshare.4975835	http://dx.doi.org/10.6084/m9.figshare.4975835	nighttime; daytime
Dulishi Lake	LSWT Deriving	Dulishi Lake	TPLakes_Temperature.zip	figshare	doi:10.6084/m9.figshare.4975835	http://dx.doi.org/10.6084/m9.figshare.4975835	nighttime; daytime
Dung Co	LSWT Deriving	Dung Co	TPLakes_Temperature.zip	figshare	doi:10.6084/m9.figshare.4975835	http://dx.doi.org/10.6084/m9.figshare.4975835	nighttime; daytime
Duoma Co	LSWT Deriving	Duoma Co	TPLakes_Temperature.zip	figshare	doi:10.6084/m9.figshare.4975835	http://dx.doi.org/10.6084/m9.figshare.4975835	nighttime; daytime
Duoqing Co	LSWT Deriving	Duoqing Co	TPLakes_Temperature.zip	figshare	doi:10.6084/m9.figshare.4975835	http://dx.doi.org/10.6084/m9.figshare.4975835	nighttime; daytime
Ezong Co	LSWT Deriving	Ezong Co	TPLakes_Temperature.zip	figshare	doi:10.6084/m9.figshare.4975835	http://dx.doi.org/10.6084/m9.figshare.4975835	nighttime; daytime
Finger Lake	LSWT Deriving	Finger Lake	TPLakes_Temperature.zip	figshare	doi:10.6084/m9.figshare.4975835	http://dx.doi.org/10.6084/m9.figshare.4975835	nighttime; daytime
Gaa Co	LSWT Deriving	Ga'a Co	TPLakes_Temperature.zip	figshare	doi:10.6084/m9.figshare.4975835	http://dx.doi.org/10.6084/m9.figshare.4975835	nighttime; daytime
Gahai1	LSWT Deriving	Gahai1	TPLakes_Temperature.zip	figshare	doi:10.6084/m9.figshare.4975835	http://dx.doi.org/10.6084/m9.figshare.4975835	nighttime; daytime
Gahai2	LSWT Deriving	Gahai2	TPLakes_Temperature.zip	figshare	doi:10.6084/m9.figshare.4975835	http://dx.doi.org/10.6084/m9.figshare.4975835	nighttime; daytime
Galala Co	LSWT Deriving	Galala Co	TPLakes_Temperature.zip	figshare	doi:10.6084/m9.figshare.4975835	http://dx.doi.org/10.6084/m9.figshare.4975835	nighttime; daytime
Gangnagema Co	LSWT Deriving	Gangnagema Co	TPLakes_Temperature.zip	figshare	doi:10.6084/m9.figshare.4975835	http://dx.doi.org/10.6084/m9.figshare.4975835	nighttime; daytime
Gangtang Co	LSWT Deriving	Gangtang Co	TPLakes_Temperature.zip	figshare	doi:10.6084/m9.figshare.4975835	http://dx.doi.org/10.6084/m9.figshare.4975835	nighttime; daytime
Ganongcuo Lake	LSWT Deriving	Ganongcuo Lake	TPLakes_Temperature.zip	figshare	doi:10.6084/m9.figshare.4975835	http://dx.doi.org/10.6084/m9.figshare.4975835	nighttime; daytime
Gansenquan Lake	LSWT Deriving	Gansenquan Lake	TPLakes_Temperature.zip	figshare	doi:10.6084/m9.figshare.4975835	http://dx.doi.org/10.6084/m9.figshare.4975835	nighttime; daytime
Gaotai Lake	LSWT Deriving	Gaotai Lake	TPLakes_Temperature.zip	figshare	doi:10.6084/m9.figshare.4975835	http://dx.doi.org/10.6084/m9.figshare.4975835	nighttime; daytime
Garen Co	LSWT Deriving	Garen Co	TPLakes_Temperature.zip	figshare	doi:10.6084/m9.figshare.4975835	http://dx.doi.org/10.6084/m9.figshare.4975835	nighttime; daytime
Garkung Caka	LSWT Deriving	Garkung Caka	TPLakes_Temperature.zip	figshare	doi:10.6084/m9.figshare.4975835	http://dx.doi.org/10.6084/m9.figshare.4975835	nighttime; daytime
Gasi Kule Lake	LSWT Deriving	Gasi Kule Lake	TPLakes_Temperature.zip	figshare	doi:10.6084/m9.figshare.4975835	http://dx.doi.org/10.6084/m9.figshare.4975835	nighttime; daytime
Gemang Co	LSWT Deriving	Gemang Co	TPLakes_Temperature.zip	figshare	doi:10.6084/m9.figshare.4975835	http://dx.doi.org/10.6084/m9.figshare.4975835	nighttime; daytime
Gemu Caka	LSWT Deriving	Gemu Caka	TPLakes_Temperature.zip	figshare	doi:10.6084/m9.figshare.4975835	http://dx.doi.org/10.6084/m9.figshare.4975835	nighttime; daytime
Gomang Co	LSWT Deriving	Gomang Co	TPLakes_Temperature.zip	figshare	doi:10.6084/m9.figshare.4975835	http://dx.doi.org/10.6084/m9.figshare.4975835	nighttime; daytime
Gopug Co	LSWT Deriving	Gopug Co	TPLakes_Temperature.zip	figshare	doi:10.6084/m9.figshare.4975835	http://dx.doi.org/10.6084/m9.figshare.4975835	nighttime; daytime
Goren Co	LSWT Deriving	Goren Co	TPLakes_Temperature.zip	figshare	doi:10.6084/m9.figshare.4975835	http://dx.doi.org/10.6084/m9.figshare.4975835	nighttime; daytime
Gouren Lake	LSWT Deriving	Gouren Lake	TPLakes_Temperature.zip	figshare	doi:10.6084/m9.figshare.4975835	http://dx.doi.org/10.6084/m9.figshare.4975835	nighttime; daytime
Gozha Co	LSWT Deriving	Gozha Co	TPLakes_Temperature.zip	figshare	doi:10.6084/m9.figshare.4975835	http://dx.doi.org/10.6084/m9.figshare.4975835	nighttime; daytime
Guogen Co	LSWT Deriving	Guogen Co	TPLakes_Temperature.zip	figshare	doi:10.6084/m9.figshare.4975835	http://dx.doi.org/10.6084/m9.figshare.4975835	nighttime; daytime
Guojialun Lake	LSWT Deriving	Guojialun Lake	TPLakes_Temperature.zip	figshare	doi:10.6084/m9.figshare.4975835	http://dx.doi.org/10.6084/m9.figshare.4975835	nighttime; daytime
Gyarab Punco	LSWT Deriving	Gyarab Punco	TPLakes_Temperature.zip	figshare	doi:10.6084/m9.figshare.4975835	http://dx.doi.org/10.6084/m9.figshare.4975835	nighttime; daytime
Gyaring Lake	LSWT Deriving	Gyaring Lake	TPLakes_Temperature.zip	figshare	doi:10.6084/m9.figshare.4975835	http://dx.doi.org/10.6084/m9.figshare.4975835	nighttime; daytime
Gyesar Co	LSWT Deriving	Gyesar Co	TPLakes_Temperature.zip	figshare	doi:10.6084/m9.figshare.4975835	http://dx.doi.org/10.6084/m9.figshare.4975835	nighttime; daytime
Haidingnuoer	LSWT Deriving	Haidingnuo'er	TPLakes_Temperature.zip	figshare	doi:10.6084/m9.figshare.4975835	http://dx.doi.org/10.6084/m9.figshare.4975835	nighttime; daytime
Haobo Lake	LSWT Deriving	Haobo Lake	TPLakes_Temperature.zip	figshare	doi:10.6084/m9.figshare.4975835	http://dx.doi.org/10.6084/m9.figshare.4975835	nighttime; daytime
Har Lake	LSWT Deriving	Har Lake	TPLakes_Temperature.zip	figshare	doi:10.6084/m9.figshare.4975835	http://dx.doi.org/10.6084/m9.figshare.4975835	nighttime; daytime
Hehua Lake	LSWT Deriving	Hehua Lake	TPLakes_Temperature.zip	figshare	doi:10.6084/m9.figshare.4975835	http://dx.doi.org/10.6084/m9.figshare.4975835	nighttime; daytime
Heihai	LSWT Deriving	Heihai	TPLakes_Temperature.zip	figshare	doi:10.6084/m9.figshare.4975835	http://dx.doi.org/10.6084/m9.figshare.4975835	nighttime; daytime
Heishi North Lake	LSWT Deriving	Heishi North Lake	TPLakes_Temperature.zip	figshare	doi:10.6084/m9.figshare.4975835	http://dx.doi.org/10.6084/m9.figshare.4975835	nighttime; daytime
Hengliang Lake	LSWT Deriving	Hengliang Lake	TPLakes_Temperature.zip	figshare	doi:10.6084/m9.figshare.4975835	http://dx.doi.org/10.6084/m9.figshare.4975835	nighttime; daytime
Hoh Xil Lake	LSWT Deriving	Hoh Xil Lake	TPLakes_Temperature.zip	figshare	doi:10.6084/m9.figshare.4975835	http://dx.doi.org/10.6084/m9.figshare.4975835	nighttime; daytime
Hongshan Lake	LSWT Deriving	Hongshan Lake	TPLakes_Temperature.zip	figshare	doi:10.6084/m9.figshare.4975835	http://dx.doi.org/10.6084/m9.figshare.4975835	nighttime; daytime
Hot Spring Lake	LSWT Deriving	Hot Spring Lake	TPLakes_Temperature.zip	figshare	doi:10.6084/m9.figshare.4975835	http://dx.doi.org/10.6084/m9.figshare.4975835	nighttime; daytime
Huangshui Lake	LSWT Deriving	Huangshui Lake	TPLakes_Temperature.zip	figshare	doi:10.6084/m9.figshare.4975835	http://dx.doi.org/10.6084/m9.figshare.4975835	nighttime; daytime
Hulu Lake	LSWT Deriving	Hulu Lake	TPLakes_Temperature.zip	figshare	doi:10.6084/m9.figshare.4975835	http://dx.doi.org/10.6084/m9.figshare.4975835	nighttime; daytime
Huluchi Lake	LSWT Deriving	Huluchi Lake	TPLakes_Temperature.zip	figshare	doi:10.6084/m9.figshare.4975835	http://dx.doi.org/10.6084/m9.figshare.4975835	nighttime; daytime
Huolunuoer	LSWT Deriving	Huolunuo'er	TPLakes_Temperature.zip	figshare	doi:10.6084/m9.figshare.4975835	http://dx.doi.org/10.6084/m9.figshare.4975835	nighttime; daytime
Jiamucheng Co	LSWT Deriving	Jiamucheng Co	TPLakes_Temperature.zip	figshare	doi:10.6084/m9.figshare.4975835	http://dx.doi.org/10.6084/m9.figshare.4975835	nighttime; daytime
Jiang Co	LSWT Deriving	Jiang Co	TPLakes_Temperature.zip	figshare	doi:10.6084/m9.figshare.4975835	http://dx.doi.org/10.6084/m9.figshare.4975835	nighttime; daytime
Jiangchai Co	LSWT Deriving	Jiangchai Co	TPLakes_Temperature.zip	figshare	doi:10.6084/m9.figshare.4975835	http://dx.doi.org/10.6084/m9.figshare.4975835	nighttime; daytime
Jiaomu Caka	LSWT Deriving	Jiaomu Caka	TPLakes_Temperature.zip	figshare	doi:10.6084/m9.figshare.4975835	http://dx.doi.org/10.6084/m9.figshare.4975835	nighttime; daytime
Jiaqing Co	LSWT Deriving	Jiaqing Co	TPLakes_Temperature.zip	figshare	doi:10.6084/m9.figshare.4975835	http://dx.doi.org/10.6084/m9.figshare.4975835	nighttime; daytime
Jiaruo Co	LSWT Deriving	Jiaruo Co	TPLakes_Temperature.zip	figshare	doi:10.6084/m9.figshare.4975835	http://dx.doi.org/10.6084/m9.figshare.4975835	nighttime; daytime
Jieyue Lake	LSWT Deriving	Jieyue Lake	TPLakes_Temperature.zip	figshare	doi:10.6084/m9.figshare.4975835	http://dx.doi.org/10.6084/m9.figshare.4975835	nighttime; daytime
Jieze Caka	LSWT Deriving	Jieze Caka	TPLakes_Temperature.zip	figshare	doi:10.6084/m9.figshare.4975835	http://dx.doi.org/10.6084/m9.figshare.4975835	nighttime; daytime
Jingyu Lake	LSWT Deriving	Jingyu Lake	TPLakes_Temperature.zip	figshare	doi:10.6084/m9.figshare.4975835	http://dx.doi.org/10.6084/m9.figshare.4975835	nighttime; daytime
Jiuru Co	LSWT Deriving	Jiuru Co	TPLakes_Temperature.zip	figshare	doi:10.6084/m9.figshare.4975835	http://dx.doi.org/10.6084/m9.figshare.4975835	nighttime; daytime
Junma Co	LSWT Deriving	Junma Co	TPLakes_Temperature.zip	figshare	doi:10.6084/m9.figshare.4975835	http://dx.doi.org/10.6084/m9.figshare.4975835	nighttime; daytime
Kaba Niuerduo	LSWT Deriving	Kaba Niu'erduo	TPLakes_Temperature.zip	figshare	doi:10.6084/m9.figshare.4975835	http://dx.doi.org/10.6084/m9.figshare.4975835	nighttime; daytime
Kahu Co	LSWT Deriving	Kahu Co	TPLakes_Temperature.zip	figshare	doi:10.6084/m9.figshare.4975835	http://dx.doi.org/10.6084/m9.figshare.4975835	nighttime; daytime
Kanbakadong Co	LSWT Deriving	Kanbakadong Co	TPLakes_Temperature.zip	figshare	doi:10.6084/m9.figshare.4975835	http://dx.doi.org/10.6084/m9.figshare.4975835	nighttime; daytime
Kangru Caka	LSWT Deriving	Kangru Caka	TPLakes_Temperature.zip	figshare	doi:10.6084/m9.figshare.4975835	http://dx.doi.org/10.6084/m9.figshare.4975835	nighttime; daytime
Karacul Lake	LSWT Deriving	Karacul Lake	TPLakes_Temperature.zip	figshare	doi:10.6084/m9.figshare.4975835	http://dx.doi.org/10.6084/m9.figshare.4975835	nighttime; daytime
Katiao Co	LSWT Deriving	Katiao Co	TPLakes_Temperature.zip	figshare	doi:10.6084/m9.figshare.4975835	http://dx.doi.org/10.6084/m9.figshare.4975835	nighttime; daytime
Kekao Lake	LSWT Deriving	Kekao Lake	TPLakes_Temperature.zip	figshare	doi:10.6084/m9.figshare.4975835	http://dx.doi.org/10.6084/m9.figshare.4975835	nighttime; daytime
Keluke Lake	LSWT Deriving	Keluke Lake	TPLakes_Temperature.zip	figshare	doi:10.6084/m9.figshare.4975835	http://dx.doi.org/10.6084/m9.figshare.4975835	nighttime; daytime
Kong Co	LSWT Deriving	Kong Co	TPLakes_Temperature.zip	figshare	doi:10.6084/m9.figshare.4975835	http://dx.doi.org/10.6084/m9.figshare.4975835	nighttime; daytime
Kongkong Caka	LSWT Deriving	Kongkong Caka	TPLakes_Temperature.zip	figshare	doi:10.6084/m9.figshare.4975835	http://dx.doi.org/10.6084/m9.figshare.4975835	nighttime; daytime
Kongmu Co	LSWT Deriving	Kongmu Co	TPLakes_Temperature.zip	figshare	doi:10.6084/m9.figshare.4975835	http://dx.doi.org/10.6084/m9.figshare.4975835	nighttime; daytime
Koucha	LSWT Deriving	Koucha	TPLakes_Temperature.zip	figshare	doi:10.6084/m9.figshare.4975835	http://dx.doi.org/10.6084/m9.figshare.4975835	nighttime; daytime
Kuhai	LSWT Deriving	Kuhai	TPLakes_Temperature.zip	figshare	doi:10.6084/m9.figshare.4975835	http://dx.doi.org/10.6084/m9.figshare.4975835	nighttime; daytime
Kunggyu Co	LSWT Deriving	Kunggyu Co	TPLakes_Temperature.zip	figshare	doi:10.6084/m9.figshare.4975835	http://dx.doi.org/10.6084/m9.figshare.4975835	nighttime; daytime
Kunzhong Co	LSWT Deriving	Kunzhong Co	TPLakes_Temperature.zip	figshare	doi:10.6084/m9.figshare.4975835	http://dx.doi.org/10.6084/m9.figshare.4975835	nighttime; daytime
Kusai Lake	LSWT Deriving	Kusai Lake	TPLakes_Temperature.zip	figshare	doi:10.6084/m9.figshare.4975835	http://dx.doi.org/10.6084/m9.figshare.4975835	nighttime; daytime
Kushuihuan	LSWT Deriving	Kushuihuan	TPLakes_Temperature.zip	figshare	doi:10.6084/m9.figshare.4975835	http://dx.doi.org/10.6084/m9.figshare.4975835	nighttime; daytime
Kyebxang Co	LSWT Deriving	Kyebxang Co	TPLakes_Temperature.zip	figshare	doi:10.6084/m9.figshare.4975835	http://dx.doi.org/10.6084/m9.figshare.4975835	nighttime; daytime
Labu Co	LSWT Deriving	Labu Co	TPLakes_Temperature.zip	figshare	doi:10.6084/m9.figshare.4975835	http://dx.doi.org/10.6084/m9.figshare.4975835	nighttime; daytime
Lagkor Co	LSWT Deriving	Lagkor Co	TPLakes_Temperature.zip	figshare	doi:10.6084/m9.figshare.4975835	http://dx.doi.org/10.6084/m9.figshare.4975835	nighttime; daytime
Langa Co	LSWT Deriving	Langa Co	TPLakes_Temperature.zip	figshare	doi:10.6084/m9.figshare.4975835	http://dx.doi.org/10.6084/m9.figshare.4975835	nighttime; daytime
Langqiang Co	LSWT Deriving	Langqiang Co	TPLakes_Temperature.zip	figshare	doi:10.6084/m9.figshare.4975835	http://dx.doi.org/10.6084/m9.figshare.4975835	nighttime; daytime
Laorite Co	LSWT Deriving	Laorite Co	TPLakes_Temperature.zip	figshare	doi:10.6084/m9.figshare.4975835	http://dx.doi.org/10.6084/m9.figshare.4975835	nighttime; daytime
Laxiang Co	LSWT Deriving	Laxiang Co	TPLakes_Temperature.zip	figshare	doi:10.6084/m9.figshare.4975835	http://dx.doi.org/10.6084/m9.figshare.4975835	nighttime; daytime
Laxiong Co	LSWT Deriving	Laxiong Co	TPLakes_Temperature.zip	figshare	doi:10.6084/m9.figshare.4975835	http://dx.doi.org/10.6084/m9.figshare.4975835	nighttime; daytime
Lexiewudan Co	LSWT Deriving	Lexiewudan Co	TPLakes_Temperature.zip	figshare	doi:10.6084/m9.figshare.4975835	http://dx.doi.org/10.6084/m9.figshare.4975835	nighttime; daytime
Lingguo Co	LSWT Deriving	Lingguo Co	TPLakes_Temperature.zip	figshare	doi:10.6084/m9.figshare.4975835	http://dx.doi.org/10.6084/m9.figshare.4975835	nighttime; daytime
Liudan Lake	LSWT Deriving	Liudan Lake	TPLakes_Temperature.zip	figshare	doi:10.6084/m9.figshare.4975835	http://dx.doi.org/10.6084/m9.figshare.4975835	nighttime; daytime
Longre Co	LSWT Deriving	Longre Co	TPLakes_Temperature.zip	figshare	doi:10.6084/m9.figshare.4975835	http://dx.doi.org/10.6084/m9.figshare.4975835	nighttime; daytime
Longwei Co	LSWT Deriving	Longwei Co	TPLakes_Temperature.zip	figshare	doi:10.6084/m9.figshare.4975835	http://dx.doi.org/10.6084/m9.figshare.4975835	nighttime; daytime
Longzhou Lake	LSWT Deriving	Longzhou Lake	TPLakes_Temperature.zip	figshare	doi:10.6084/m9.figshare.4975835	http://dx.doi.org/10.6084/m9.figshare.4975835	nighttime; daytime
Luma Chagco	LSWT Deriving	Luma Chagco	TPLakes_Temperature.zip	figshare	doi:10.6084/m9.figshare.4975835	http://dx.doi.org/10.6084/m9.figshare.4975835	nighttime; daytime
Lumajiangdong Co	LSWT Deriving	Lumajiangdong Co	TPLakes_Temperature.zip	figshare	doi:10.6084/m9.figshare.4975835	http://dx.doi.org/10.6084/m9.figshare.4975835	nighttime; daytime
Lungmu Co	LSWT Deriving	Lungmu Co	TPLakes_Temperature.zip	figshare	doi:10.6084/m9.figshare.4975835	http://dx.doi.org/10.6084/m9.figshare.4975835	nighttime; daytime
Luotuo Lake	LSWT Deriving	Luotuo Lake	TPLakes_Temperature.zip	figshare	doi:10.6084/m9.figshare.4975835	http://dx.doi.org/10.6084/m9.figshare.4975835	nighttime; daytime
Luxung Co	LSWT Deriving	Luxung Co	TPLakes_Temperature.zip	figshare	doi:10.6084/m9.figshare.4975835	http://dx.doi.org/10.6084/m9.figshare.4975835	nighttime; daytime
Maan Lake	LSWT Deriving	Ma'an Lake	TPLakes_Temperature.zip	figshare	doi:10.6084/m9.figshare.4975835	http://dx.doi.org/10.6084/m9.figshare.4975835	nighttime; daytime
Maerxia Co	LSWT Deriving	Ma'erxia Co	TPLakes_Temperature.zip	figshare	doi:10.6084/m9.figshare.4975835	http://dx.doi.org/10.6084/m9.figshare.4975835	nighttime; daytime
Maindung Co	LSWT Deriving	Maindung Co	TPLakes_Temperature.zip	figshare	doi:10.6084/m9.figshare.4975835	http://dx.doi.org/10.6084/m9.figshare.4975835	nighttime; daytime
Mang Co	LSWT Deriving	Mang Co	TPLakes_Temperature.zip	figshare	doi:10.6084/m9.figshare.4975835	http://dx.doi.org/10.6084/m9.figshare.4975835	nighttime; daytime
Mapam Yumco	LSWT Deriving	Mapam Yumco	TPLakes_Temperature.zip	figshare	doi:10.6084/m9.figshare.4975835	http://dx.doi.org/10.6084/m9.figshare.4975835	nighttime; daytime
Maqiao Co	LSWT Deriving	Maqiao Co	TPLakes_Temperature.zip	figshare	doi:10.6084/m9.figshare.4975835	http://dx.doi.org/10.6084/m9.figshare.4975835	nighttime; daytime
Margai Caka	LSWT Deriving	Margai Caka	TPLakes_Temperature.zip	figshare	doi:10.6084/m9.figshare.4975835	http://dx.doi.org/10.6084/m9.figshare.4975835	nighttime; daytime
Margog Caka	LSWT Deriving	Margog Caka	TPLakes_Temperature.zip	figshare	doi:10.6084/m9.figshare.4975835	http://dx.doi.org/10.6084/m9.figshare.4975835	nighttime; daytime
Mazhangcuoqin	LSWT Deriving	Mazhangcuoqin	TPLakes_Temperature.zip	figshare	doi:10.6084/m9.figshare.4975835	http://dx.doi.org/10.6084/m9.figshare.4975835	nighttime; daytime
Meiju Lake	LSWT Deriving	Meiju Lake	TPLakes_Temperature.zip	figshare	doi:10.6084/m9.figshare.4975835	http://dx.doi.org/10.6084/m9.figshare.4975835	nighttime; daytime
Meiriqiecuomari	LSWT Deriving	Meiriqiecuomari	TPLakes_Temperature.zip	figshare	doi:10.6084/m9.figshare.4975835	http://dx.doi.org/10.6084/m9.figshare.4975835	nighttime; daytime
Memar Co	LSWT Deriving	Memar Co	TPLakes_Temperature.zip	figshare	doi:10.6084/m9.figshare.4975835	http://dx.doi.org/10.6084/m9.figshare.4975835	nighttime; daytime
Merqung Co	LSWT Deriving	Merqung Co	TPLakes_Temperature.zip	figshare	doi:10.6084/m9.figshare.4975835	http://dx.doi.org/10.6084/m9.figshare.4975835	nighttime; daytime
Mingjing Lake	LSWT Deriving	Mingjing Lake	TPLakes_Temperature.zip	figshare	doi:10.6084/m9.figshare.4975835	http://dx.doi.org/10.6084/m9.figshare.4975835	nighttime; daytime
Mudidalayu Co	LSWT Deriving	Mudidalayu Co	TPLakes_Temperature.zip	figshare	doi:10.6084/m9.figshare.4975835	http://dx.doi.org/10.6084/m9.figshare.4975835	nighttime; daytime
Mugqu Co	LSWT Deriving	Mugqu Co	TPLakes_Temperature.zip	figshare	doi:10.6084/m9.figshare.4975835	http://dx.doi.org/10.6084/m9.figshare.4975835	nighttime; daytime
Naiqam Co	LSWT Deriving	Naiqam Co	TPLakes_Temperature.zip	figshare	doi:10.6084/m9.figshare.4975835	http://dx.doi.org/10.6084/m9.figshare.4975835	nighttime; daytime
Naka Co	LSWT Deriving	Naka Co	TPLakes_Temperature.zip	figshare	doi:10.6084/m9.figshare.4975835	http://dx.doi.org/10.6084/m9.figshare.4975835	nighttime; daytime
Nam Co	LSWT Deriving	Nam Co	TPLakes_Temperature.zip	figshare	doi:10.6084/m9.figshare.4975835	http://dx.doi.org/10.6084/m9.figshare.4975835	nighttime; daytime
Nanzha Co	LSWT Deriving	Nanzha Co	TPLakes_Temperature.zip	figshare	doi:10.6084/m9.figshare.4975835	http://dx.doi.org/10.6084/m9.figshare.4975835	nighttime; daytime
Nariyong Co	LSWT Deriving	Nariyong Co	TPLakes_Temperature.zip	figshare	doi:10.6084/m9.figshare.4975835	http://dx.doi.org/10.6084/m9.figshare.4975835	nighttime; daytime
Nawu Lake	LSWT Deriving	Nawu Lake	TPLakes_Temperature.zip	figshare	doi:10.6084/m9.figshare.4975835	http://dx.doi.org/10.6084/m9.figshare.4975835	nighttime; daytime
Neri Punco	LSWT Deriving	Neri Punco	TPLakes_Temperature.zip	figshare	doi:10.6084/m9.figshare.4975835	http://dx.doi.org/10.6084/m9.figshare.4975835	nighttime; daytime
Ngangla Ringco	LSWT Deriving	Ngangla Ringco	TPLakes_Temperature.zip	figshare	doi:10.6084/m9.figshare.4975835	http://dx.doi.org/10.6084/m9.figshare.4975835	nighttime; daytime
Ngangze Co	LSWT Deriving	Ngangze Co	TPLakes_Temperature.zip	figshare	doi:10.6084/m9.figshare.4975835	http://dx.doi.org/10.6084/m9.figshare.4975835	nighttime; daytime
Ngoinyar Coqung	LSWT Deriving	Ngoinyar Coqung	TPLakes_Temperature.zip	figshare	doi:10.6084/m9.figshare.4975835	http://dx.doi.org/10.6084/m9.figshare.4975835	nighttime; daytime
Ngoring Lake	LSWT Deriving	Ngoring Lake	TPLakes_Temperature.zip	figshare	doi:10.6084/m9.figshare.4975835	http://dx.doi.org/10.6084/m9.figshare.4975835	nighttime; daytime
Ningri Co	LSWT Deriving	Ningri Co	TPLakes_Temperature.zip	figshare	doi:10.6084/m9.figshare.4975835	http://dx.doi.org/10.6084/m9.figshare.4975835	nighttime; daytime
Niri Acuogai	LSWT Deriving	Niri Acuogai	TPLakes_Temperature.zip	figshare	doi:10.6084/m9.figshare.4975835	http://dx.doi.org/10.6084/m9.figshare.4975835	nighttime; daytime
Noname_1	LSWT Deriving	Noname_1	TPLakes_Temperature.zip	figshare	doi:10.6084/m9.figshare.4975835	http://dx.doi.org/10.6084/m9.figshare.4975835	nighttime; daytime
Noname_2	LSWT Deriving	Noname_2	TPLakes_Temperature.zip	figshare	doi:10.6084/m9.figshare.4975835	http://dx.doi.org/10.6084/m9.figshare.4975835	nighttime; daytime
Noname_3	LSWT Deriving	Noname_3	TPLakes_Temperature.zip	figshare	doi:10.6084/m9.figshare.4975835	http://dx.doi.org/10.6084/m9.figshare.4975835	nighttime; daytime
Noname_5	LSWT Deriving	Noname_5	TPLakes_Temperature.zip	figshare	doi:10.6084/m9.figshare.4975835	http://dx.doi.org/10.6084/m9.figshare.4975835	nighttime; daytime
Noname_6	LSWT Deriving	Noname_6	TPLakes_Temperature.zip	figshare	doi:10.6084/m9.figshare.4975835	http://dx.doi.org/10.6084/m9.figshare.4975835	nighttime; daytime
Noname_7	LSWT Deriving	Noname_7	TPLakes_Temperature.zip	figshare	doi:10.6084/m9.figshare.4975835	http://dx.doi.org/10.6084/m9.figshare.4975835	nighttime; daytime
Norma Co	LSWT Deriving	Norma Co	TPLakes_Temperature.zip	figshare	doi:10.6084/m9.figshare.4975835	http://dx.doi.org/10.6084/m9.figshare.4975835	nighttime; daytime
Nyer Co	LSWT Deriving	Nyer Co	TPLakes_Temperature.zip	figshare	doi:10.6084/m9.figshare.4975835	http://dx.doi.org/10.6084/m9.figshare.4975835	nighttime; daytime
Orba Co	LSWT Deriving	Orba Co	TPLakes_Temperature.zip	figshare	doi:10.6084/m9.figshare.4975835	http://dx.doi.org/10.6084/m9.figshare.4975835	nighttime; daytime
Ou Co	LSWT Deriving	Ou Co	TPLakes_Temperature.zip	figshare	doi:10.6084/m9.figshare.4975835	http://dx.doi.org/10.6084/m9.figshare.4975835	nighttime; daytime
Pa Co	LSWT Deriving	Pa Co	TPLakes_Temperature.zip	figshare	doi:10.6084/m9.figshare.4975835	http://dx.doi.org/10.6084/m9.figshare.4975835	nighttime; daytime
Pagsum Co	LSWT Deriving	Pagsum Co	TPLakes_Temperature.zip	figshare	doi:10.6084/m9.figshare.4975835	http://dx.doi.org/10.6084/m9.figshare.4975835	nighttime; daytime
Paiku Co	LSWT Deriving	Paiku Co	TPLakes_Temperature.zip	figshare	doi:10.6084/m9.figshare.4975835	http://dx.doi.org/10.6084/m9.figshare.4975835	nighttime; daytime
Palung Co	LSWT Deriving	Palung Co	TPLakes_Temperature.zip	figshare	doi:10.6084/m9.figshare.4975835	http://dx.doi.org/10.6084/m9.figshare.4975835	nighttime; daytime
Pipa Lake	LSWT Deriving	Pipa Lake	TPLakes_Temperature.zip	figshare	doi:10.6084/m9.figshare.4975835	http://dx.doi.org/10.6084/m9.figshare.4975835	nighttime; daytime
Pongyin Co	LSWT Deriving	Pongyin Co	TPLakes_Temperature.zip	figshare	doi:10.6084/m9.figshare.4975835	http://dx.doi.org/10.6084/m9.figshare.4975835	nighttime; daytime
Pozi Co	LSWT Deriving	Pozi Co	TPLakes_Temperature.zip	figshare	doi:10.6084/m9.figshare.4975835	http://dx.doi.org/10.6084/m9.figshare.4975835	nighttime; daytime
Puga Co	LSWT Deriving	Puga Co	TPLakes_Temperature.zip	figshare	doi:10.6084/m9.figshare.4975835	http://dx.doi.org/10.6084/m9.figshare.4975835	nighttime; daytime
Puma Yumco	LSWT Deriving	Puma Yumco	TPLakes_Temperature.zip	figshare	doi:10.6084/m9.figshare.4975835	http://dx.doi.org/10.6084/m9.figshare.4975835	nighttime; daytime
Pung Co	LSWT Deriving	Pung Co	TPLakes_Temperature.zip	figshare	doi:10.6084/m9.figshare.4975835	http://dx.doi.org/10.6084/m9.figshare.4975835	nighttime; daytime
Pur Co	LSWT Deriving	Pur Co	TPLakes_Temperature.zip	figshare	doi:10.6084/m9.figshare.4975835	http://dx.doi.org/10.6084/m9.figshare.4975835	nighttime; daytime
Pusaier Co	LSWT Deriving	Pusai'er Co	TPLakes_Temperature.zip	figshare	doi:10.6084/m9.figshare.4975835	http://dx.doi.org/10.6084/m9.figshare.4975835	nighttime; daytime
Puxu Co	LSWT Deriving	Puxu Co	TPLakes_Temperature.zip	figshare	doi:10.6084/m9.figshare.4975835	http://dx.doi.org/10.6084/m9.figshare.4975835	nighttime; daytime
Qagong Co	LSWT Deriving	Qagong Co	TPLakes_Temperature.zip	figshare	doi:10.6084/m9.figshare.4975835	http://dx.doi.org/10.6084/m9.figshare.4975835	nighttime; daytime
Qiagang Co	LSWT Deriving	Qiagang Co	TPLakes_Temperature.zip	figshare	doi:10.6084/m9.figshare.4975835	http://dx.doi.org/10.6084/m9.figshare.4975835	nighttime; daytime
Qiagui Co	LSWT Deriving	Qiagui Co	TPLakes_Temperature.zip	figshare	doi:10.6084/m9.figshare.4975835	http://dx.doi.org/10.6084/m9.figshare.4975835	nighttime; daytime
Qieli Co	LSWT Deriving	Qieli Co	TPLakes_Temperature.zip	figshare	doi:10.6084/m9.figshare.4975835	http://dx.doi.org/10.6084/m9.figshare.4975835	nighttime; daytime
Qige Co	LSWT Deriving	Qige Co	TPLakes_Temperature.zip	figshare	doi:10.6084/m9.figshare.4975835	http://dx.doi.org/10.6084/m9.figshare.4975835	nighttime; daytime
Qingche Lake	LSWT Deriving	Qingche Lake	TPLakes_Temperature.zip	figshare	doi:10.6084/m9.figshare.4975835	http://dx.doi.org/10.6084/m9.figshare.4975835	nighttime; daytime
Qinghai Lake	LSWT Deriving	Qinghai Lake	TPLakes_Temperature.zip	figshare	doi:10.6084/m9.figshare.4975835	http://dx.doi.org/10.6084/m9.figshare.4975835	nighttime; daytime
Qingwa Lake	LSWT Deriving	Qingwa Lake	TPLakes_Temperature.zip	figshare	doi:10.6084/m9.figshare.4975835	http://dx.doi.org/10.6084/m9.figshare.4975835	nighttime; daytime
Qiongjiang Lake	LSWT Deriving	Qiongjiang Lake	TPLakes_Temperature.zip	figshare	doi:10.6084/m9.figshare.4975835	http://dx.doi.org/10.6084/m9.figshare.4975835	nighttime; daytime
Qoiden Co	LSWT Deriving	Qoiden Co	TPLakes_Temperature.zip	figshare	doi:10.6084/m9.figshare.4975835	http://dx.doi.org/10.6084/m9.figshare.4975835	nighttime; daytime
Quanshui Lake	LSWT Deriving	Quanshui Lake	TPLakes_Temperature.zip	figshare	doi:10.6084/m9.figshare.4975835	http://dx.doi.org/10.6084/m9.figshare.4975835	nighttime; daytime
Quemo Co	LSWT Deriving	Quemo Co	TPLakes_Temperature.zip	figshare	doi:10.6084/m9.figshare.4975835	http://dx.doi.org/10.6084/m9.figshare.4975835	nighttime; daytime
Rebang Co	LSWT Deriving	Rebang Co	TPLakes_Temperature.zip	figshare	doi:10.6084/m9.figshare.4975835	http://dx.doi.org/10.6084/m9.figshare.4975835	nighttime; daytime
Rejue Caka	LSWT Deriving	Rejue Caka	TPLakes_Temperature.zip	figshare	doi:10.6084/m9.figshare.4975835	http://dx.doi.org/10.6084/m9.figshare.4975835	nighttime; daytime
Rena Co	LSWT Deriving	Rena Co	TPLakes_Temperature.zip	figshare	doi:10.6084/m9.figshare.4975835	http://dx.doi.org/10.6084/m9.figshare.4975835	nighttime; daytime
Rigain Punco	LSWT Deriving	Rigain Punco	TPLakes_Temperature.zip	figshare	doi:10.6084/m9.figshare.4975835	http://dx.doi.org/10.6084/m9.figshare.4975835	nighttime; daytime
Rige Co	LSWT Deriving	Rige Co	TPLakes_Temperature.zip	figshare	doi:10.6084/m9.figshare.4975835	http://dx.doi.org/10.6084/m9.figshare.4975835	nighttime; daytime
Rijiu Co	LSWT Deriving	Rijiu Co	TPLakes_Temperature.zip	figshare	doi:10.6084/m9.figshare.4975835	http://dx.doi.org/10.6084/m9.figshare.4975835	nighttime; daytime
Riju Co	LSWT Deriving	Riju Co	TPLakes_Temperature.zip	figshare	doi:10.6084/m9.figshare.4975835	http://dx.doi.org/10.6084/m9.figshare.4975835	nighttime; daytime
Ringco Kongma	LSWT Deriving	Ringco Kongma	TPLakes_Temperature.zip	figshare	doi:10.6084/m9.figshare.4975835	http://dx.doi.org/10.6084/m9.figshare.4975835	nighttime; daytime
Ringco Ogma	LSWT Deriving	Ringco Ogma	TPLakes_Temperature.zip	figshare	doi:10.6084/m9.figshare.4975835	http://dx.doi.org/10.6084/m9.figshare.4975835	nighttime; daytime
Rinqin Xubco	LSWT Deriving	Rinqin Xubco	TPLakes_Temperature.zip	figshare	doi:10.6084/m9.figshare.4975835	http://dx.doi.org/10.6084/m9.figshare.4975835	nighttime; daytime
Rola Co	LSWT Deriving	Rola Co	TPLakes_Temperature.zip	figshare	doi:10.6084/m9.figshare.4975835	http://dx.doi.org/10.6084/m9.figshare.4975835	nighttime; daytime
S54001	LSWT Deriving	S54001	TPLakes_Temperature.zip	figshare	doi:10.6084/m9.figshare.4975835	http://dx.doi.org/10.6084/m9.figshare.4975835	nighttime; daytime
S63005	LSWT Deriving	S63005	TPLakes_Temperature.zip	figshare	doi:10.6084/m9.figshare.4975835	http://dx.doi.org/10.6084/m9.figshare.4975835	nighttime; daytime
S63022	LSWT Deriving	S63022	TPLakes_Temperature.zip	figshare	doi:10.6084/m9.figshare.4975835	http://dx.doi.org/10.6084/m9.figshare.4975835	nighttime; daytime
Saleikuli Lake	LSWT Deriving	Saleikuli Lake	TPLakes_Temperature.zip	figshare	doi:10.6084/m9.figshare.4975835	http://dx.doi.org/10.6084/m9.figshare.4975835	nighttime; daytime
Salt Water Lake	LSWT Deriving	Salt Water Lake	TPLakes_Temperature.zip	figshare	doi:10.6084/m9.figshare.4975835	http://dx.doi.org/10.6084/m9.figshare.4975835	nighttime; daytime
Sandao Lake	LSWT Deriving	Sandao Lake	TPLakes_Temperature.zip	figshare	doi:10.6084/m9.figshare.4975835	http://dx.doi.org/10.6084/m9.figshare.4975835	nighttime; daytime
Sarezskoe Lake	LSWT Deriving	Sarezskoe Lake	TPLakes_Temperature.zip	figshare	doi:10.6084/m9.figshare.4975835	http://dx.doi.org/10.6084/m9.figshare.4975835	nighttime; daytime
Sekezhi Co	LSWT Deriving	Sekezhi Co	TPLakes_Temperature.zip	figshare	doi:10.6084/m9.figshare.4975835	http://dx.doi.org/10.6084/m9.figshare.4975835	nighttime; daytime
Selin Co	LSWT Deriving	Selin Co	TPLakes_Temperature.zip	figshare	doi:10.6084/m9.figshare.4975835	http://dx.doi.org/10.6084/m9.figshare.4975835	nighttime; daytime
Sengli Co	LSWT Deriving	Sengli Co	TPLakes_Temperature.zip	figshare	doi:10.6084/m9.figshare.4975835	http://dx.doi.org/10.6084/m9.figshare.4975835	nighttime; daytime
Serbug Co	LSWT Deriving	Serbug Co	TPLakes_Temperature.zip	figshare	doi:10.6084/m9.figshare.4975835	http://dx.doi.org/10.6084/m9.figshare.4975835	nighttime; daytime
Shen Co	LSWT Deriving	Shen Co	TPLakes_Temperature.zip	figshare	doi:10.6084/m9.figshare.4975835	http://dx.doi.org/10.6084/m9.figshare.4975835	nighttime; daytime
Shengli Lake	LSWT Deriving	Shengli Lake	TPLakes_Temperature.zip	figshare	doi:10.6084/m9.figshare.4975835	http://dx.doi.org/10.6084/m9.figshare.4975835	nighttime; daytime
Shibu Co	LSWT Deriving	Shibu Co	TPLakes_Temperature.zip	figshare	doi:10.6084/m9.figshare.4975835	http://dx.doi.org/10.6084/m9.figshare.4975835	nighttime; daytime
Shiman Lake	LSWT Deriving	Shiman Lake	TPLakes_Temperature.zip	figshare	doi:10.6084/m9.figshare.4975835	http://dx.doi.org/10.6084/m9.figshare.4975835	nighttime; daytime
Shiwa Lake	LSWT Deriving	Shiwa Lake	TPLakes_Temperature.zip	figshare	doi:10.6084/m9.figshare.4975835	http://dx.doi.org/10.6084/m9.figshare.4975835	nighttime; daytime
Shuanghu	LSWT Deriving	Shuanghu	TPLakes_Temperature.zip	figshare	doi:10.6084/m9.figshare.4975835	http://dx.doi.org/10.6084/m9.figshare.4975835	nighttime; daytime
Shuangju Lake	LSWT Deriving	Shuangju Lake	TPLakes_Temperature.zip	figshare	doi:10.6084/m9.figshare.4975835	http://dx.doi.org/10.6084/m9.figshare.4975835	nighttime; daytime
Shuixiang Lake	LSWT Deriving	Shuixiang Lake	TPLakes_Temperature.zip	figshare	doi:10.6084/m9.figshare.4975835	http://dx.doi.org/10.6084/m9.figshare.4975835	nighttime; daytime
Sijia Lake	LSWT Deriving	Sijia Lake	TPLakes_Temperature.zip	figshare	doi:10.6084/m9.figshare.4975835	http://dx.doi.org/10.6084/m9.figshare.4975835	nighttime; daytime
Songmuxi Co	LSWT Deriving	Songmuxi Co	TPLakes_Temperature.zip	figshare	doi:10.6084/m9.figshare.4975835	http://dx.doi.org/10.6084/m9.figshare.4975835	nighttime; daytime
Sugan Lake	LSWT Deriving	Sugan Lake	TPLakes_Temperature.zip	figshare	doi:10.6084/m9.figshare.4975835	http://dx.doi.org/10.6084/m9.figshare.4975835	nighttime; daytime
Suona Lake	LSWT Deriving	Suona Lake	TPLakes_Temperature.zip	figshare	doi:10.6084/m9.figshare.4975835	http://dx.doi.org/10.6084/m9.figshare.4975835	nighttime; daytime
T54001	LSWT Deriving	T54001	TPLakes_Temperature.zip	figshare	doi:10.6084/m9.figshare.4975835	http://dx.doi.org/10.6084/m9.figshare.4975835	nighttime; daytime
T54024	LSWT Deriving	T54024	TPLakes_Temperature.zip	figshare	doi:10.6084/m9.figshare.4975835	http://dx.doi.org/10.6084/m9.figshare.4975835	nighttime; daytime
Taiping Lake	LSWT Deriving	Taiping Lake	TPLakes_Temperature.zip	figshare	doi:10.6084/m9.figshare.4975835	http://dx.doi.org/10.6084/m9.figshare.4975835	nighttime; daytime
Taiyang Lake	LSWT Deriving	Taiyang Lake	TPLakes_Temperature.zip	figshare	doi:10.6084/m9.figshare.4975835	http://dx.doi.org/10.6084/m9.figshare.4975835	nighttime; daytime
Tangra Yumco	LSWT Deriving	Tangra Yumco	TPLakes_Temperature.zip	figshare	doi:10.6084/m9.figshare.4975835	http://dx.doi.org/10.6084/m9.figshare.4975835	nighttime; daytime
Tao Lake	LSWT Deriving	Tao Lake	TPLakes_Temperature.zip	figshare	doi:10.6084/m9.figshare.4975835	http://dx.doi.org/10.6084/m9.figshare.4975835	nighttime; daytime
Tari Co	LSWT Deriving	Tari Co	TPLakes_Temperature.zip	figshare	doi:10.6084/m9.figshare.4975835	http://dx.doi.org/10.6084/m9.figshare.4975835	nighttime; daytime
Taro Co	LSWT Deriving	Taro Co	TPLakes_Temperature.zip	figshare	doi:10.6084/m9.figshare.4975835	http://dx.doi.org/10.6084/m9.figshare.4975835	nighttime; daytime
Telashi Lake	LSWT Deriving	Telashi Lake	TPLakes_Temperature.zip	figshare	doi:10.6084/m9.figshare.4975835	http://dx.doi.org/10.6084/m9.figshare.4975835	nighttime; daytime
terang Punco	LSWT Deriving	terang Punco	TPLakes_Temperature.zip	figshare	doi:10.6084/m9.figshare.4975835	http://dx.doi.org/10.6084/m9.figshare.4975835	nighttime; daytime
Tomgo Co	LSWT Deriving	Tomgo Co	TPLakes_Temperature.zip	figshare	doi:10.6084/m9.figshare.4975835	http://dx.doi.org/10.6084/m9.figshare.4975835	nighttime; daytime
Tso moriri	LSWT Deriving	Tso moriri	TPLakes_Temperature.zip	figshare	doi:10.6084/m9.figshare.4975835	http://dx.doi.org/10.6084/m9.figshare.4975835	nighttime; daytime
Tu Co	LSWT Deriving	Tu Co	TPLakes_Temperature.zip	figshare	doi:10.6084/m9.figshare.4975835	http://dx.doi.org/10.6084/m9.figshare.4975835	nighttime; daytime
Tungpu Co	LSWT Deriving	Tungpu Co	TPLakes_Temperature.zip	figshare	doi:10.6084/m9.figshare.4975835	http://dx.doi.org/10.6084/m9.figshare.4975835	nighttime; daytime
Tuoheping Co	LSWT Deriving	Tuoheping Co	TPLakes_Temperature.zip	figshare	doi:10.6084/m9.figshare.4975835	http://dx.doi.org/10.6084/m9.figshare.4975835	nighttime; daytime
Tuosu Lake	LSWT Deriving	Tuosu Lake	TPLakes_Temperature.zip	figshare	doi:10.6084/m9.figshare.4975835	http://dx.doi.org/10.6084/m9.figshare.4975835	nighttime; daytime
Tuzhong Lake	LSWT Deriving	Tuzhong Lake	TPLakes_Temperature.zip	figshare	doi:10.6084/m9.figshare.4975835	http://dx.doi.org/10.6084/m9.figshare.4975835	nighttime; daytime
Urru Co	LSWT Deriving	Urru Co	TPLakes_Temperature.zip	figshare	doi:10.6084/m9.figshare.4975835	http://dx.doi.org/10.6084/m9.figshare.4975835	nighttime; daytime
Wanan Lake	LSWT Deriving	Wan'an Lake	TPLakes_Temperature.zip	figshare	doi:10.6084/m9.figshare.4975835	http://dx.doi.org/10.6084/m9.figshare.4975835	nighttime; daytime
Wandou Lake	LSWT Deriving	Wandou Lake	TPLakes_Temperature.zip	figshare	doi:10.6084/m9.figshare.4975835	http://dx.doi.org/10.6084/m9.figshare.4975835	nighttime; daytime
Wanquan Lake	LSWT Deriving	Wanquan Lake	TPLakes_Temperature.zip	figshare	doi:10.6084/m9.figshare.4975835	http://dx.doi.org/10.6084/m9.figshare.4975835	nighttime; daytime
Weishan Lake	LSWT Deriving	Weishan Lake	TPLakes_Temperature.zip	figshare	doi:10.6084/m9.figshare.4975835	http://dx.doi.org/10.6084/m9.figshare.4975835	nighttime; daytime
Wuga Co	LSWT Deriving	Wuga Co	TPLakes_Temperature.zip	figshare	doi:10.6084/m9.figshare.4975835	http://dx.doi.org/10.6084/m9.figshare.4975835	nighttime; daytime
Wulanwula Lake	LSWT Deriving	Wulanwula Lake	TPLakes_Temperature.zip	figshare	doi:10.6084/m9.figshare.4975835	http://dx.doi.org/10.6084/m9.figshare.4975835	nighttime; daytime
Xiabie Co	LSWT Deriving	Xiabie Co	TPLakes_Temperature.zip	figshare	doi:10.6084/m9.figshare.4975835	http://dx.doi.org/10.6084/m9.figshare.4975835	nighttime; daytime
Xiabu Co	LSWT Deriving	Xiabu Co	TPLakes_Temperature.zip	figshare	doi:10.6084/m9.figshare.4975835	http://dx.doi.org/10.6084/m9.figshare.4975835	nighttime; daytime
Xiaga Co	LSWT Deriving	Xiaga Co	TPLakes_Temperature.zip	figshare	doi:10.6084/m9.figshare.4975835	http://dx.doi.org/10.6084/m9.figshare.4975835	nighttime; daytime
Xiajian Lake	LSWT Deriving	Xiajian Lake	TPLakes_Temperature.zip	figshare	doi:10.6084/m9.figshare.4975835	http://dx.doi.org/10.6084/m9.figshare.4975835	nighttime; daytime
Xiangtao Lake	LSWT Deriving	Xiangtao Lake	TPLakes_Temperature.zip	figshare	doi:10.6084/m9.figshare.4975835	http://dx.doi.org/10.6084/m9.figshare.4975835	nighttime; daytime
Xiangyang Lake	LSWT Deriving	Xiangyang Lake	TPLakes_Temperature.zip	figshare	doi:10.6084/m9.figshare.4975835	http://dx.doi.org/10.6084/m9.figshare.4975835	nighttime; daytime
Xianhe Lake	LSWT Deriving	Xianhe Lake	TPLakes_Temperature.zip	figshare	doi:10.6084/m9.figshare.4975835	http://dx.doi.org/10.6084/m9.figshare.4975835	nighttime; daytime
Xianqie Co	LSWT Deriving	Xianqie Co	TPLakes_Temperature.zip	figshare	doi:10.6084/m9.figshare.4975835	http://dx.doi.org/10.6084/m9.figshare.4975835	nighttime; daytime
Xiao Caka	LSWT Deriving	Xiao Caka	TPLakes_Temperature.zip	figshare	doi:10.6084/m9.figshare.4975835	http://dx.doi.org/10.6084/m9.figshare.4975835	nighttime; daytime
Xiaobei Lake	LSWT Deriving	Xiaobei Lake	TPLakes_Temperature.zip	figshare	doi:10.6084/m9.figshare.4975835	http://dx.doi.org/10.6084/m9.figshare.4975835	nighttime; daytime
Xiaochaidan Lake	LSWT Deriving	Xiaochaidan Lake	TPLakes_Temperature.zip	figshare	doi:10.6084/m9.figshare.4975835	http://dx.doi.org/10.6084/m9.figshare.4975835	nighttime; daytime
Xiaokusai Lake	LSWT Deriving	Xiaokusai Lake	TPLakes_Temperature.zip	figshare	doi:10.6084/m9.figshare.4975835	http://dx.doi.org/10.6084/m9.figshare.4975835	nighttime; daytime
Xiaoquan Lake	LSWT Deriving	Xiaoquan Lake	TPLakes_Temperature.zip	figshare	doi:10.6084/m9.figshare.4975835	http://dx.doi.org/10.6084/m9.figshare.4975835	nighttime; daytime
Xiaosugan Lake	LSWT Deriving	Xiaosugan Lake	TPLakes_Temperature.zip	figshare	doi:10.6084/m9.figshare.4975835	http://dx.doi.org/10.6084/m9.figshare.4975835	nighttime; daytime
Xiasaer Co	LSWT Deriving	Xiasa'er Co	TPLakes_Temperature.zip	figshare	doi:10.6084/m9.figshare.4975835	http://dx.doi.org/10.6084/m9.figshare.4975835	nighttime; daytime
Xijir Ulan Lake	LSWT Deriving	Xijir Ulan Lake	TPLakes_Temperature.zip	figshare	doi:10.6084/m9.figshare.4975835	http://dx.doi.org/10.6084/m9.figshare.4975835	nighttime; daytime
Xiligou Lake	LSWT Deriving	Xiligou Lake	TPLakes_Temperature.zip	figshare	doi:10.6084/m9.figshare.4975835	http://dx.doi.org/10.6084/m9.figshare.4975835	nighttime; daytime
Xinhu Lake	LSWT Deriving	Xinhu Lake	TPLakes_Temperature.zip	figshare	doi:10.6084/m9.figshare.4975835	http://dx.doi.org/10.6084/m9.figshare.4975835	nighttime; daytime
Xinxin Lake	LSWT Deriving	Xinxin Lake	TPLakes_Temperature.zip	figshare	doi:10.6084/m9.figshare.4975835	http://dx.doi.org/10.6084/m9.figshare.4975835	nighttime; daytime
Xuehuan Lake	LSWT Deriving	Xuehuan Lake	TPLakes_Temperature.zip	figshare	doi:10.6084/m9.figshare.4975835	http://dx.doi.org/10.6084/m9.figshare.4975835	nighttime; daytime
Xuejing Lake	LSWT Deriving	Xuejing Lake	TPLakes_Temperature.zip	figshare	doi:10.6084/m9.figshare.4975835	http://dx.doi.org/10.6084/m9.figshare.4975835	nighttime; daytime
Xuelian Lake	LSWT Deriving	Xuelian Lake	TPLakes_Temperature.zip	figshare	doi:10.6084/m9.figshare.4975835	http://dx.doi.org/10.6084/m9.figshare.4975835	nighttime; daytime
Xuemei Lake	LSWT Deriving	Xuemei Lake	TPLakes_Temperature.zip	figshare	doi:10.6084/m9.figshare.4975835	http://dx.doi.org/10.6084/m9.figshare.4975835	nighttime; daytime
Xuguo Co	LSWT Deriving	Xuguo Co	TPLakes_Temperature.zip	figshare	doi:10.6084/m9.figshare.4975835	http://dx.doi.org/10.6084/m9.figshare.4975835	nighttime; daytime
Xuru Co	LSWT Deriving	Xuru Co	TPLakes_Temperature.zip	figshare	doi:10.6084/m9.figshare.4975835	http://dx.doi.org/10.6084/m9.figshare.4975835	nighttime; daytime
Yadao Lake	LSWT Deriving	Yadao Lake	TPLakes_Temperature.zip	figshare	doi:10.6084/m9.figshare.4975835	http://dx.doi.org/10.6084/m9.figshare.4975835	nighttime; daytime
Yaggain Co	LSWT Deriving	Yaggain Co	TPLakes_Temperature.zip	figshare	doi:10.6084/m9.figshare.4975835	http://dx.doi.org/10.6084/m9.figshare.4975835	nighttime; daytime
Yaggain Co1	LSWT Deriving	Yaggain Co1	TPLakes_Temperature.zip	figshare	doi:10.6084/m9.figshare.4975835	http://dx.doi.org/10.6084/m9.figshare.4975835	nighttime; daytime
Yaggain Co2	LSWT Deriving	Yaggain Co2	TPLakes_Temperature.zip	figshare	doi:10.6084/m9.figshare.4975835	http://dx.doi.org/10.6084/m9.figshare.4975835	nighttime; daytime
Yake Co	LSWT Deriving	Yake Co	TPLakes_Temperature.zip	figshare	doi:10.6084/m9.figshare.4975835	http://dx.doi.org/10.6084/m9.figshare.4975835	nighttime; daytime
Yamzho Yumco	LSWT Deriving	Yamzho Yumco	TPLakes_Temperature.zip	figshare	doi:10.6084/m9.figshare.4975835	http://dx.doi.org/10.6084/m9.figshare.4975835	nighttime; daytime
Yan Lake	LSWT Deriving	Yan Lake	TPLakes_Temperature.zip	figshare	doi:10.6084/m9.figshare.4975835	http://dx.doi.org/10.6084/m9.figshare.4975835	nighttime; daytime
Yanghong Lake	LSWT Deriving	Yanghong Lake	TPLakes_Temperature.zip	figshare	doi:10.6084/m9.figshare.4975835	http://dx.doi.org/10.6084/m9.figshare.4975835	nighttime; daytime
Yanghu Lake	LSWT Deriving	Yanghu Lake	TPLakes_Temperature.zip	figshare	doi:10.6084/m9.figshare.4975835	http://dx.doi.org/10.6084/m9.figshare.4975835	nighttime; daytime
Yangnapeng Co	LSWT Deriving	Yangnapeng Co	TPLakes_Temperature.zip	figshare	doi:10.6084/m9.figshare.4975835	http://dx.doi.org/10.6084/m9.figshare.4975835	nighttime; daytime
Yanzi Lake	LSWT Deriving	Yanzi Lake	TPLakes_Temperature.zip	figshare	doi:10.6084/m9.figshare.4975835	http://dx.doi.org/10.6084/m9.figshare.4975835	nighttime; daytime
Yashilkul Lake	LSWT Deriving	Yashilkul Lake	TPLakes_Temperature.zip	figshare	doi:10.6084/m9.figshare.4975835	http://dx.doi.org/10.6084/m9.figshare.4975835	nighttime; daytime
Yaxi Co	LSWT Deriving	Yaxi Co	TPLakes_Temperature.zip	figshare	doi:10.6084/m9.figshare.4975835	http://dx.doi.org/10.6084/m9.figshare.4975835	nighttime; daytime
Yazi Lake	LSWT Deriving	Yazi Lake	TPLakes_Temperature.zip	figshare	doi:10.6084/m9.figshare.4975835	http://dx.doi.org/10.6084/m9.figshare.4975835	nighttime; daytime
Yazi Lake_Woniu Lake	LSWT Deriving	Yazi Lake(Woniu Lake)	TPLakes_Temperature.zip	figshare	doi:10.6084/m9.figshare.4975835	http://dx.doi.org/10.6084/m9.figshare.4975835	nighttime; daytime
Yelusu Lake	LSWT Deriving	Yelusu Lake	TPLakes_Temperature.zip	figshare	doi:10.6084/m9.figshare.4975835	http://dx.doi.org/10.6084/m9.figshare.4975835	nighttime; daytime
Yibug Caka	LSWT Deriving	Yibug Caka	TPLakes_Temperature.zip	figshare	doi:10.6084/m9.figshare.4975835	http://dx.doi.org/10.6084/m9.figshare.4975835	nighttime; daytime
Yinbo Lake	LSWT Deriving	Yinbo Lake	TPLakes_Temperature.zip	figshare	doi:10.6084/m9.figshare.4975835	http://dx.doi.org/10.6084/m9.figshare.4975835	nighttime; daytime
Yingtian Lake	LSWT Deriving	Yingtian Lake	TPLakes_Temperature.zip	figshare	doi:10.6084/m9.figshare.4975835	http://dx.doi.org/10.6084/m9.figshare.4975835	nighttime; daytime
Yinlong Co	LSWT Deriving	Yinlong Co	TPLakes_Temperature.zip	figshare	doi:10.6084/m9.figshare.4975835	http://dx.doi.org/10.6084/m9.figshare.4975835	nighttime; daytime
Yinma Lake	LSWT Deriving	Yinma Lake	TPLakes_Temperature.zip	figshare	doi:10.6084/m9.figshare.4975835	http://dx.doi.org/10.6084/m9.figshare.4975835	nighttime; daytime
Yishan Lake	LSWT Deriving	Yishan Lake	TPLakes_Temperature.zip	figshare	doi:10.6084/m9.figshare.4975835	http://dx.doi.org/10.6084/m9.figshare.4975835	nighttime; daytime
Yongbo Lake	LSWT Deriving	Yongbo Lake	TPLakes_Temperature.zip	figshare	doi:10.6084/m9.figshare.4975835	http://dx.doi.org/10.6084/m9.figshare.4975835	nighttime; daytime
Yongqin Co	LSWT Deriving	Yongqin Co	TPLakes_Temperature.zip	figshare	doi:10.6084/m9.figshare.4975835	http://dx.doi.org/10.6084/m9.figshare.4975835	nighttime; daytime
Yoqag Co	LSWT Deriving	Yoqag Co	TPLakes_Temperature.zip	figshare	doi:10.6084/m9.figshare.4975835	http://dx.doi.org/10.6084/m9.figshare.4975835	nighttime; daytime
Youyi Lake	LSWT Deriving	Youyi Lake	TPLakes_Temperature.zip	figshare	doi:10.6084/m9.figshare.4975835	http://dx.doi.org/10.6084/m9.figshare.4975835	nighttime; daytime
Yuan Lake1	LSWT Deriving	Yuan Lake1	TPLakes_Temperature.zip	figshare	doi:10.6084/m9.figshare.4975835	http://dx.doi.org/10.6084/m9.figshare.4975835	nighttime; daytime
Yuan Lake2	LSWT Deriving	Yuan Lake2	TPLakes_Temperature.zip	figshare	doi:10.6084/m9.figshare.4975835	http://dx.doi.org/10.6084/m9.figshare.4975835	nighttime; daytime
Yueliang Lake	LSWT Deriving	Yueliang Lake	TPLakes_Temperature.zip	figshare	doi:10.6084/m9.figshare.4975835	http://dx.doi.org/10.6084/m9.figshare.4975835	nighttime; daytime
Yueya Lake	LSWT Deriving	Yueya Lake	TPLakes_Temperature.zip	figshare	doi:10.6084/m9.figshare.4975835	http://dx.doi.org/10.6084/m9.figshare.4975835	nighttime; daytime
Yuhuan Lake	LSWT Deriving	Yuhuan Lake	TPLakes_Temperature.zip	figshare	doi:10.6084/m9.figshare.4975835	http://dx.doi.org/10.6084/m9.figshare.4975835	nighttime; daytime
Yupan Lake	LSWT Deriving	Yupan Lake	TPLakes_Temperature.zip	figshare	doi:10.6084/m9.figshare.4975835	http://dx.doi.org/10.6084/m9.figshare.4975835	nighttime; daytime
Yuye Lake	LSWT Deriving	Yuye Lake	TPLakes_Temperature.zip	figshare	doi:10.6084/m9.figshare.4975835	http://dx.doi.org/10.6084/m9.figshare.4975835	nighttime; daytime
Zainzong Co	LSWT Deriving	Zainzong Co	TPLakes_Temperature.zip	figshare	doi:10.6084/m9.figshare.4975835	http://dx.doi.org/10.6084/m9.figshare.4975835	nighttime; daytime
Zhamucuomaqiong	LSWT Deriving	Zhamucuomaqiong	TPLakes_Temperature.zip	figshare	doi:10.6084/m9.figshare.4975835	http://dx.doi.org/10.6084/m9.figshare.4975835	nighttime; daytime
Zhangnai Co	LSWT Deriving	Zhangnai Co	TPLakes_Temperature.zip	figshare	doi:10.6084/m9.figshare.4975835	http://dx.doi.org/10.6084/m9.figshare.4975835	nighttime; daytime
Zhangtoujiangmu Co	LSWT Deriving	Zhangtoujiangmu Co	TPLakes_Temperature.zip	figshare	doi:10.6084/m9.figshare.4975835	http://dx.doi.org/10.6084/m9.figshare.4975835	nighttime; daytime
Zhaoyang Lake	LSWT Deriving	Zhaoyang Lake	TPLakes_Temperature.zip	figshare	doi:10.6084/m9.figshare.4975835	http://dx.doi.org/10.6084/m9.figshare.4975835	nighttime; daytime
Zhari Namco	LSWT Deriving	Zhari Namco	TPLakes_Temperature.zip	figshare	doi:10.6084/m9.figshare.4975835	http://dx.doi.org/10.6084/m9.figshare.4975835	nighttime; daytime
Zhaxi Co	LSWT Deriving	Zhaxi Co	TPLakes_Temperature.zip	figshare	doi:10.6084/m9.figshare.4975835	http://dx.doi.org/10.6084/m9.figshare.4975835	nighttime; daytime
Zhenquan Lake	LSWT Deriving	Zhenquan Lake	TPLakes_Temperature.zip	figshare	doi:10.6084/m9.figshare.4975835	http://dx.doi.org/10.6084/m9.figshare.4975835	nighttime; daytime
Zhuorang Co	LSWT Deriving	Zhuorang Co	TPLakes_Temperature.zip	figshare	doi:10.6084/m9.figshare.4975835	http://dx.doi.org/10.6084/m9.figshare.4975835	nighttime; daytime
Zige Tangco	LSWT Deriving	Zige Tangco	TPLakes_Temperature.zip	figshare	doi:10.6084/m9.figshare.4975835	http://dx.doi.org/10.6084/m9.figshare.4975835	nighttime; daytime
Zigu Co	LSWT Deriving	Zigu Co	TPLakes_Temperature.zip	figshare	doi:10.6084/m9.figshare.4975835	http://dx.doi.org/10.6084/m9.figshare.4975835	nighttime; daytime
Ziru Co	LSWT Deriving	Ziru Co	TPLakes_Temperature.zip	figshare	doi:10.6084/m9.figshare.4975835	http://dx.doi.org/10.6084/m9.figshare.4975835	nighttime; daytime
